# Supplementary material for: The genus Scaptodrosophila Duda (Diptera, Drosophilidae), part III: the riverata species group from China, with morphological and molecular evidence for five new species
Source: Zookeys. 2020 Jun 1;937:139–62. doi: 10.3897/zookeys.937.49794 (PMC7280316; doi:10.3897/zookeys.937.49794)
Supplement: XML Treatment for Scaptodrosophila riverata [file zookeys.937.49794-treatment1.xml]

<!DOCTYPE tp:taxon-treatment
  PUBLIC "-//TaxonX//DTD Taxonomic Treatment Publishing DTD v0 20100105//EN" "tax-treatment-NSO.dtd">
<tp:taxon-treatment xmlns:tp="http://www.plazi.org/taxpub"><tp:treatment-meta><kwd-group><label>Taxon classification</label><kwd><named-content xmlns:xlink="http://www.w3.org/1999/xlink" content-type="kingdom">Animalia</named-content></kwd><kwd><named-content xmlns:xlink="http://www.w3.org/1999/xlink" content-type="order">Diptera</named-content></kwd><kwd><named-content xmlns:xlink="http://www.w3.org/1999/xlink" content-type="family">Drosophilidae</named-content></kwd></kwd-group><mixed-citation publication-type="journal"><person-group><name><surname>Lin</surname><given-names>Yong</given-names></name><name><surname>Chen</surname><given-names>Hong-Wei</given-names></name></person-group><article-title>The genus <italic><tp:taxon-name><tp:taxon-name-part taxon-name-part-type="genus" reg="Scaptodrosophila">Scaptodrosophila</tp:taxon-name-part></tp:taxon-name></italic> Duda (<tp:taxon-name><tp:taxon-name-part taxon-name-part-type="order">Diptera</tp:taxon-name-part></tp:taxon-name>, <tp:taxon-name><tp:taxon-name-part taxon-name-part-type="family">Drosophilidae</tp:taxon-name-part></tp:taxon-name>), part III: the <italic><tp:taxon-name><tp:taxon-name-part taxon-name-part-type="genus" reg="Scaptodrosophila"/><tp:taxon-name-part taxon-name-part-type="species" reg="riverata">riverata</tp:taxon-name-part></tp:taxon-name></italic> species group from China, with morphological and molecular evidence for five new species</article-title><source>Zookeys</source><day>01</day><month>6</month><year>2020</year><volume>937</volume><fpage>139</fpage><lpage>162</lpage><pub-id pub-id-type="doi">10.3897/zookeys.937.49794</pub-id></mixed-citation></tp:treatment-meta><tp:nomenclature><tp:taxon-name><object-id xmlns:xlink="http://www.w3.org/1999/xlink" content-type="arpha" xlink:type="simple">61434C05-2AA8-54C7-92E9-4C06083CFB11</object-id>
              <tp:taxon-name-part taxon-name-part-type="genus" reg="Scaptodrosophila">Scaptodrosophila</tp:taxon-name-part>
              <tp:taxon-name-part taxon-name-part-type="species" reg="riverata">riverata</tp:taxon-name-part>
            </tp:taxon-name><tp:taxon-authority>species group</tp:taxon-authority></tp:nomenclature><tp:treatment-sec sec-type="diagnosis" id="SECID0EN2AG"><title>Diagnosis.</title><p>Body mostly yellow to yellowish brown, without patches; arista with two dorsal branches and one ventral branch in addition to the terminal bifurcation; facial carina large; prescutellar setae usually large, as long as anterior dorsocentral setae; hypandrium usually with a pair of long paramedian setae.</p></tp:treatment-sec><tp:treatment-sec sec-type="description" id="SECID0ES2AG"><title>Description.</title><p>Male and female: <bold><italic>Head</italic></bold> (Figs <xref ref-type="fig" rid="F3">3</xref>, <xref ref-type="fig" rid="F4">4</xref>, <xref ref-type="fig" rid="F5">5A, B</xref>, <xref ref-type="fig" rid="F6">6A</xref>): Eyes red. Ocellar triangle yellowish brown, with 4–6 setae above ocellar setae. Frons about 1/3 width of head, largely yellowish brown to brown, with a few minute setulae medially. Fronto–orbital pale yellowish brown; anterior reclinate orbital seta usually lateral to and about 1/3 length of proclinate orbital seta; posterior reclinate orbital seta larger than other two orbital setae. Pedicel yellowish brown to brown, with a few of fine setae; first flagellomere pale yellowish. Face yellowish brown. Clypeus mostly yellow. Vibrissa prominent; subvibrissal setae small. Gena and postgena narrow, yellowish brown. Palpus yellow to yellowish brown with several setae.</p><p><bold><italic>Thorax</italic></bold> (Figs <xref ref-type="fig" rid="F3">3</xref>, <xref ref-type="fig" rid="F4">4</xref>, <xref ref-type="fig" rid="F5">5C–F</xref>, <xref ref-type="fig" rid="F6">6B, C</xref>): Mesonotum yellow to yellowish brown uniformly. Postpronotal lobe yellow with 2–3 long setae, and a few of shorter setae. Acrostichal setulae in ca 8–10 regular rows. Prescutellar setae usually as long as anterior dorsocentral setae. Pleura yellow to yellowish brown uniformly. Katepisternal setae usually subequal. Wing hyaline, sometimes infuscate, lacking patch. Basal medial-cubital crossvein absent. R<sub>4+5</sub> nearly parallel distally with M<sub>1</sub>. Halter pale yellowish. Legs mostly yellow.</p><p><bold><italic>Abdomen</italic></bold> (Figs <xref ref-type="fig" rid="F3">3</xref>, <xref ref-type="fig" rid="F4">4</xref>, <xref ref-type="fig" rid="F5">5C–F</xref>, <xref ref-type="fig" rid="F6">6B, C</xref>): Tergites yellow to yellowish brown, lacking patches.</p><p><bold><italic>Male terminalia</italic></bold> (Figs <xref ref-type="fig" rid="F7">7</xref>–<xref ref-type="fig" rid="F12">12</xref>, <xref ref-type="fig" rid="F13">13A–D</xref>): Epandrium pubescent, with several setae near posterior margin and ventral corner on each side. Surstylus usually with several peg-like prensisetae on caudal margin, and several setae on outer and inner surface. Hypandrium shallow, usually with a couple of paramedian setae distally. Cercus separated from epandrium, pubescent and setigerous. Paramere developed, with few sensillae. Gonopods (as dorsal extension of the hypandrium, see Ashley and Sinclair 2017) fused with each other, broadened to hood-shaped. Aedeagus bifid, glabrous.</p><p><bold><italic>Female terminalia</italic></bold> (Figs <xref ref-type="fig" rid="F7">7</xref>–<xref ref-type="fig" rid="F10">10</xref>, <xref ref-type="fig" rid="F11">11E</xref>, <xref ref-type="fig" rid="F13">13E</xref>): Oviscapt mostly yellowish brown to brown, broadened subapically.</p><p>In the following descriptions, only those characters differing from the above description were provided.</p><fig id="F3" position="float" orientation="portrait"><object-id xmlns:xlink="http://www.w3.org/1999/xlink" content-type="doi" xlink:type="simple">10.3897/zookeys.937.49794.figure3</object-id><object-id xmlns:xlink="http://www.w3.org/1999/xlink" content-type="arpha" xlink:type="simple">3BA8411C-6D42-59B6-BC77-64745E7EDD3A</object-id><label>Figure 3.</label><caption><p>Head, mesonotum, scutellum, pleura and abdomen of male. <bold>A, C, E</bold><italic><tp:taxon-name><tp:taxon-name-part taxon-name-part-type="genus" reg="Scaptodrosophila">S.</tp:taxon-name-part> <tp:taxon-name-part taxon-name-part-type="species" reg="riverata">riverata</tp:taxon-name-part></tp:taxon-name></italic> (Singh &amp; Gupta, 1977) <bold>B, D, F</bold><italic><tp:taxon-name><tp:taxon-name-part taxon-name-part-type="genus" reg="Scaptodrosophila">S.</tp:taxon-name-part> <tp:taxon-name-part taxon-name-part-type="species" reg="puncticeps">puncticeps</tp:taxon-name-part></tp:taxon-name></italic> (Okada, 1956). Scale bars: 0.5 mm.</p></caption><graphic xmlns:xlink="http://www.w3.org/1999/xlink" xlink:href="zookeys-937-139-g003.jpg" position="float" orientation="portrait" xlink:type="simple" id="oo_416838.jpg"><uri content-type="original_file" xlink:type="simple">https://binary.pensoft.net/fig/416838</uri></graphic></fig></tp:treatment-sec><tp:treatment-sec><!--Section generated to contain objects referenced in tp:taxon-treatment.--><fig id="F4" position="float" orientation="portrait"><object-id xmlns:xlink="http://www.w3.org/1999/xlink" content-type="doi" xlink:type="simple">10.3897/zookeys.937.49794.figure4</object-id><object-id xmlns:xlink="http://www.w3.org/1999/xlink" content-type="arpha" xlink:type="simple">4D2CF388-9079-5BE1-8E50-B99721E9BA3D</object-id><label>Figure 4.</label><caption><p>Head, mesonotum, scutellum, pleura and abdomen of male. <bold>A, C, E</bold><italic><tp:taxon-name><tp:taxon-name-part taxon-name-part-type="genus" reg="Scaptodrosophila">S.</tp:taxon-name-part> <tp:taxon-name-part taxon-name-part-type="species" reg="abdentata">abdentata</tp:taxon-name-part></tp:taxon-name></italic> sp. nov. <bold>B, D, F</bold><italic><tp:taxon-name><tp:taxon-name-part taxon-name-part-type="genus" reg="Scaptodrosophila">S.</tp:taxon-name-part> <tp:taxon-name-part taxon-name-part-type="species" reg="platyrhina">platyrhina</tp:taxon-name-part></tp:taxon-name></italic> sp. nov. Scale bars: 0.5 mm.</p></caption><graphic xmlns:xlink="http://www.w3.org/1999/xlink" xlink:href="zookeys-937-139-g004.jpg" position="float" orientation="portrait" xlink:type="simple" id="oo_416839.jpg"><uri content-type="original_file" xlink:type="simple">https://binary.pensoft.net/fig/416839</uri></graphic></fig><fig id="F5" position="float" orientation="portrait"><object-id xmlns:xlink="http://www.w3.org/1999/xlink" content-type="doi" xlink:type="simple">10.3897/zookeys.937.49794.figure5</object-id><object-id xmlns:xlink="http://www.w3.org/1999/xlink" content-type="arpha" xlink:type="simple">D39E4CF1-E2ED-545E-BBA5-D442A31A965C</object-id><label>Figure 5.</label><caption><p>Head, mesonotum, scutellum, pleura and abdomen of male. <bold>A, C, E</bold><italic><tp:taxon-name><tp:taxon-name-part taxon-name-part-type="genus" reg="Scaptodrosophila">S.</tp:taxon-name-part> <tp:taxon-name-part taxon-name-part-type="species" reg="serrateifoliacea">serrateifoliacea</tp:taxon-name-part></tp:taxon-name></italic> sp. nov. <bold>B, D, F</bold><italic><tp:taxon-name><tp:taxon-name-part taxon-name-part-type="genus" reg="Scaptodrosophila">S.</tp:taxon-name-part> <tp:taxon-name-part taxon-name-part-type="species" reg="sinuata">sinuata</tp:taxon-name-part></tp:taxon-name></italic> sp. nov. Scale bars: 0.5 mm.</p></caption><graphic xmlns:xlink="http://www.w3.org/1999/xlink" xlink:href="zookeys-937-139-g005.jpg" position="float" orientation="portrait" xlink:type="simple" id="oo_416840.jpg"><uri content-type="original_file" xlink:type="simple">https://binary.pensoft.net/fig/416840</uri></graphic></fig><fig id="F6" position="float" orientation="portrait"><object-id xmlns:xlink="http://www.w3.org/1999/xlink" content-type="doi" xlink:type="simple">10.3897/zookeys.937.49794.figure6</object-id><object-id xmlns:xlink="http://www.w3.org/1999/xlink" content-type="arpha" xlink:type="simple">AB0A4288-10CA-57EB-8544-326633B4A0EE</object-id><label>Figure 6.</label><caption><p>Head, mesonotum, scutellum, pleura and abdomen of male. <bold>A–C</bold><italic><tp:taxon-name><tp:taxon-name-part taxon-name-part-type="genus" reg="Scaptodrosophila">S.</tp:taxon-name-part> <tp:taxon-name-part taxon-name-part-type="species" reg="tanyrhina">tanyrhina</tp:taxon-name-part></tp:taxon-name></italic> sp. nov. Scale bars: 0.5 mm.</p></caption><graphic xmlns:xlink="http://www.w3.org/1999/xlink" xlink:href="zookeys-937-139-g006.jpg" position="float" orientation="portrait" xlink:type="simple" id="oo_416841.jpg"><uri content-type="original_file" xlink:type="simple">https://binary.pensoft.net/fig/416841</uri></graphic></fig><fig id="F7" position="float" orientation="portrait"><object-id xmlns:xlink="http://www.w3.org/1999/xlink" content-type="doi" xlink:type="simple">10.3897/zookeys.937.49794.figure7</object-id><object-id xmlns:xlink="http://www.w3.org/1999/xlink" content-type="arpha" xlink:type="simple">CA882C49-670C-5B01-AC7D-1A0DB0E94588</object-id><label>Figure 7.</label><caption><p><italic><tp:taxon-name><tp:taxon-name-part taxon-name-part-type="genus" reg="Scaptodrosophila">Scaptodrosophila</tp:taxon-name-part> <tp:taxon-name-part taxon-name-part-type="species" reg="riverata">riverata</tp:taxon-name-part></tp:taxon-name></italic> (Singh &amp; Gupta, 1977) ♂. <bold>A</bold> Epandrium, surstylus and cercus (posterior view) <bold>B</bold> surstylus (lateral view) <bold>C</bold> hypandrium, aedeagus, aedeagal apodeme, paramere and gonopods (ventral view) <bold>D</bold> hypandrium, aedeagus, aedeagal apodeme, paramere and gonopods (lateral view) <bold>E</bold> oviscapt (lateral view). Scale bars: 0.1 mm.</p></caption><graphic xmlns:xlink="http://www.w3.org/1999/xlink" xlink:href="zookeys-937-139-g007.jpg" position="float" orientation="portrait" xlink:type="simple" id="oo_416842.jpg"><uri content-type="original_file" xlink:type="simple">https://binary.pensoft.net/fig/416842</uri></graphic></fig><fig id="F12" position="float" orientation="portrait"><object-id xmlns:xlink="http://www.w3.org/1999/xlink" content-type="doi" xlink:type="simple">10.3897/zookeys.937.49794.figure12</object-id><object-id xmlns:xlink="http://www.w3.org/1999/xlink" content-type="arpha" xlink:type="simple">2CA5B439-EF64-5B52-BC31-4160F608DE0D</object-id><label>Figure 12.</label><caption><p><italic><tp:taxon-name><tp:taxon-name-part taxon-name-part-type="genus" reg="Scaptodrosophila">Scaptodrosophila</tp:taxon-name-part> <tp:taxon-name-part taxon-name-part-type="species" reg="sinuata">sinuata</tp:taxon-name-part></tp:taxon-name></italic> sp. nov. ♂. <bold>A</bold> Epandrium, surstylus and cercus (posterior view) <bold>B</bold> epandrium, surstylus and cercus (lateral view) <bold>C</bold> hypandrium, aedeagus, aedeagal apodeme, paramere and gonopods (ventral view) <bold>D</bold> hypandrium, aedeagus, aedeagal apodeme, paramere and gonopods (lateral view). Scale bars: 0.1 mm.</p></caption><graphic xmlns:xlink="http://www.w3.org/1999/xlink" xlink:href="zookeys-937-139-g012.jpg" position="float" orientation="portrait" xlink:type="simple" id="oo_416847.jpg"><uri content-type="original_file" xlink:type="simple">https://binary.pensoft.net/fig/416847</uri></graphic></fig><fig id="F13" position="float" orientation="portrait"><object-id xmlns:xlink="http://www.w3.org/1999/xlink" content-type="doi" xlink:type="simple">10.3897/zookeys.937.49794.figure13</object-id><object-id xmlns:xlink="http://www.w3.org/1999/xlink" content-type="arpha" xlink:type="simple">38B979DF-C288-5E19-855E-CBA898557DD9</object-id><label>Figure 13.</label><caption><p><italic><tp:taxon-name><tp:taxon-name-part taxon-name-part-type="genus" reg="Scaptodrosophila">Scaptodrosophila</tp:taxon-name-part> <tp:taxon-name-part taxon-name-part-type="species" reg="tanyrhina">tanyrhina</tp:taxon-name-part></tp:taxon-name></italic> sp. nov. ♂. <bold>A</bold> Epandrium, surstylus and cercus (posterior view) <bold>B</bold> epandrium, surstylus and cercus (lateral view) <bold>C</bold> hypandrium, aedeagus, aedeagal apodeme, paramere and gonopods (ventral view) <bold>D</bold> hypandrium, aedeagus, aedeagal apodeme, paramere and gonopods (lateral view) <bold>E</bold> oviscapt (lateral view). Scale bars: 0.1 mm.</p></caption><graphic xmlns:xlink="http://www.w3.org/1999/xlink" xlink:href="zookeys-937-139-g013.jpg" position="float" orientation="portrait" xlink:type="simple" id="oo_416848.jpg"><uri content-type="original_file" xlink:type="simple">https://binary.pensoft.net/fig/416848</uri></graphic></fig><fig id="F10" position="float" orientation="portrait"><object-id xmlns:xlink="http://www.w3.org/1999/xlink" content-type="doi" xlink:type="simple">10.3897/zookeys.937.49794.figure10</object-id><object-id xmlns:xlink="http://www.w3.org/1999/xlink" content-type="arpha" xlink:type="simple">1BBEF431-A835-58B7-8CBB-5634DE8A269E</object-id><label>Figure 10.</label><caption><p><italic><tp:taxon-name><tp:taxon-name-part taxon-name-part-type="genus" reg="Scaptodrosophila">Scaptodrosophila</tp:taxon-name-part> <tp:taxon-name-part taxon-name-part-type="species" reg="platyrhina">platyrhina</tp:taxon-name-part></tp:taxon-name></italic> sp. nov. ♂. <bold>A</bold> Epandrium, surstylus and cercus (posterior view) <bold>B</bold> epandrium, surstylus and cercus (lateral view) <bold>C</bold> hypandrium, aedeagus, aedeagal apodeme, paramere and gonopods (ventral view) <bold>D</bold> hypandrium, aedeagus, aedeagal apodeme, paramere and gonopods (lateral view) <bold>E</bold> oviscapt (lateral view). Scale bars: 0.1 mm.</p></caption><graphic xmlns:xlink="http://www.w3.org/1999/xlink" xlink:href="zookeys-937-139-g010.jpg" position="float" orientation="portrait" xlink:type="simple" id="oo_416845.jpg"><uri content-type="original_file" xlink:type="simple">https://binary.pensoft.net/fig/416845</uri></graphic></fig><fig id="F11" position="float" orientation="portrait"><object-id xmlns:xlink="http://www.w3.org/1999/xlink" content-type="doi" xlink:type="simple">10.3897/zookeys.937.49794.figure11</object-id><object-id xmlns:xlink="http://www.w3.org/1999/xlink" content-type="arpha" xlink:type="simple">AD671351-DA2D-5ADB-8D21-B30796ED5017</object-id><label>Figure 11.</label><caption><p><italic><tp:taxon-name><tp:taxon-name-part taxon-name-part-type="genus" reg="Scaptodrosophila">Scaptodrosophila</tp:taxon-name-part> <tp:taxon-name-part taxon-name-part-type="species" reg="serrateifoliacea">serrateifoliacea</tp:taxon-name-part></tp:taxon-name></italic> sp. nov. ♂. <bold>A</bold> Epandrium, surstylus and cercus (posterior view) <bold>B</bold> epandrium, surstylus and cercus (lateral view) <bold>C</bold> hypandrium, aedeagus, aedeagal apodeme, paramere and gonopods (ventral view) <bold>D</bold> hypandrium, aedeagus, aedeagal apodeme, paramere and gonopods (lateral view) <bold>E</bold> oviscapt (lateral view). Scale bars: 0.1 mm.</p></caption><graphic xmlns:xlink="http://www.w3.org/1999/xlink" xlink:href="zookeys-937-139-g011.jpg" position="float" orientation="portrait" xlink:type="simple" id="oo_416846.jpg"><uri content-type="original_file" xlink:type="simple">https://binary.pensoft.net/fig/416846</uri></graphic></fig></tp:treatment-sec></tp:taxon-treatment>
