# Supplementary material for: The genus Scaptodrosophila Duda (Diptera, Drosophilidae), part III: the riverata species group from China, with morphological and molecular evidence for five new species
Source: Zookeys. 2020 Jun 1;937:139–62. doi: 10.3897/zookeys.937.49794 (PMC7280316; doi:10.3897/zookeys.937.49794)
Supplement: XML Treatment for Scaptodrosophila riverata [file zookeys.937.49794-treatment2.xml]

<!DOCTYPE tp:taxon-treatment
  PUBLIC "-//TaxonX//DTD Taxonomic Treatment Publishing DTD v0 20100105//EN" "tax-treatment-NSO.dtd">
<tp:taxon-treatment xmlns:tp="http://www.plazi.org/taxpub"><tp:treatment-meta><kwd-group><label>Taxon classification</label><kwd><named-content xmlns:xlink="http://www.w3.org/1999/xlink" content-type="kingdom">Animalia</named-content></kwd><kwd><named-content xmlns:xlink="http://www.w3.org/1999/xlink" content-type="order">Diptera</named-content></kwd><kwd><named-content xmlns:xlink="http://www.w3.org/1999/xlink" content-type="family">Drosophilidae</named-content></kwd></kwd-group><mixed-citation publication-type="journal"><person-group><name><surname>Lin</surname><given-names>Yong</given-names></name><name><surname>Chen</surname><given-names>Hong-Wei</given-names></name></person-group><article-title>The genus <italic><tp:taxon-name><tp:taxon-name-part taxon-name-part-type="genus" reg="Scaptodrosophila">Scaptodrosophila</tp:taxon-name-part></tp:taxon-name></italic> Duda (<tp:taxon-name><tp:taxon-name-part taxon-name-part-type="order">Diptera</tp:taxon-name-part></tp:taxon-name>, <tp:taxon-name><tp:taxon-name-part taxon-name-part-type="family">Drosophilidae</tp:taxon-name-part></tp:taxon-name>), part III: the <italic><tp:taxon-name><tp:taxon-name-part taxon-name-part-type="genus" reg="Scaptodrosophila"/><tp:taxon-name-part taxon-name-part-type="species" reg="riverata">riverata</tp:taxon-name-part></tp:taxon-name></italic> species group from China, with morphological and molecular evidence for five new species</article-title><source>Zookeys</source><day>01</day><month>6</month><year>2020</year><volume>937</volume><fpage>139</fpage><lpage>162</lpage><pub-id pub-id-type="doi">10.3897/zookeys.937.49794</pub-id></mixed-citation></tp:treatment-meta><tp:nomenclature><tp:taxon-name><object-id xmlns:xlink="http://www.w3.org/1999/xlink" content-type="arpha" xlink:type="simple">505B9084-E667-5A69-92C7-1C66E50C32D5</object-id>
              <tp:taxon-name-part taxon-name-part-type="genus" reg="Scaptodrosophila">Scaptodrosophila</tp:taxon-name-part>
              <tp:taxon-name-part taxon-name-part-type="species" reg="riverata">riverata</tp:taxon-name-part>
            </tp:taxon-name><tp:taxon-authority>(Singh &amp; Gupta, 1977)</tp:taxon-authority><xref ref-type="fig" rid="F3">Figs 3A, C, E</xref><xref ref-type="fig" rid="F7">, 7</xref><tp:nomenclature-citation-list><tp:nomenclature-citation><tp:taxon-name>
                  <tp:taxon-name-part taxon-name-part-type="genus" reg="Drosophila">Drosophila</tp:taxon-name-part> <tp:taxon-name-part taxon-name-part-type="species" reg="riverata">riverata</tp:taxon-name-part></tp:taxon-name><comment>Singh &amp; Gupta, 1977: 240.</comment></tp:nomenclature-citation></tp:nomenclature-citation-list></tp:nomenclature><tp:treatment-sec sec-type="material" id="SECID0EICBG"><title>Material examined.</title><p>China: 2♂ (<named-content xmlns:xlink="http://www.w3.org/1999/xlink" content-type="dwc:institutional_code" xlink:type="simple">SCAU</named-content>, Nos 126828, 29), Banli, Chongzuo, Guangxi, alt. 160 m, 21.viii.2004, HW Chen; 1♀ (<named-content xmlns:xlink="http://www.w3.org/1999/xlink" content-type="dwc:institutional_code" xlink:type="simple">SCAU</named-content>, No. 126830), Ailaoshan, Jingdong, Yunnan, <named-content xmlns:xlink="http://www.w3.org/1999/xlink" content-type="dwc:verbatimCoordinates" xlink:type="simple"><named-content content-type="geo-json" specific-use="{&#34;type&#34;:&#34;Point&#34;,&#34;coordinates&#34;:[101.000000,24.533333]}" id="NCID0E2CBG" xlink:type="simple">24°32'N, 101°00'E</named-content></named-content>, alt. 2100 m, 21.vi.2009, T Li; 3♂ (<named-content xmlns:xlink="http://www.w3.org/1999/xlink" content-type="dwc:institutional_code" xlink:type="simple">SCAU</named-content>, Nos 110913–15), Likan, Ximeng, Yunnan, <named-content xmlns:xlink="http://www.w3.org/1999/xlink" content-type="dwc:verbatimCoordinates" xlink:type="simple"><named-content content-type="geo-json" specific-use="{&#34;type&#34;:&#34;Point&#34;,&#34;coordinates&#34;:[99.600000,22.650000]}" id="NCID0EIDBG" xlink:type="simple">22°39'N, 99°36'E</named-content></named-content>, alt. 844 m, 1.v.2016, YQ Liu; 1♂, 1♀ (<named-content xmlns:xlink="http://www.w3.org/1999/xlink" content-type="dwc:institutional_code" xlink:type="simple">SCAU</named-content>, Nos 110916, 17), Huanglianshan, Lüchun, Yunnan, <named-content xmlns:xlink="http://www.w3.org/1999/xlink" content-type="dwc:verbatimCoordinates" xlink:type="simple"><named-content content-type="geo-json" specific-use="{&#34;type&#34;:&#34;Point&#34;,&#34;coordinates&#34;:[102.383333,23.333333]}" id="NCID0EVDBG" xlink:type="simple">23°20'N, 102°23'E</named-content></named-content>, alt. 600 m, 28.x.2018, HW Chen.</p></tp:treatment-sec><tp:treatment-sec sec-type="diagnosis" id="SECID0E1DBG"><title>Diagnosis.</title><p>Surstylus bifid, the upper lobe with about 5 thin, peg-like prensisetae and 1 fine seta, the below one with 1 thin, peg-like prensiseta and 2 fine setae (Fig. <xref ref-type="fig" rid="F7">7A, B</xref>); gonopods undeveloped (Fig. <xref ref-type="fig" rid="F7">7C, D</xref>).</p></tp:treatment-sec><tp:treatment-sec sec-type="description" id="SECID0EIEBG"><title>Description.</title><p>(♂, ♀) <bold><italic>Head</italic></bold> (Fig. <xref ref-type="fig" rid="F3">3A</xref>): Frons yellowish brown. Pedicel and first flagellomere maple. Facial carina yellowish, short, 1/3 length as face.</p><p><bold><italic>Thorax</italic></bold> (Fig. <xref ref-type="fig" rid="F3">3C, E</xref>): Mesonotum and scutellum yellowish. Acrostichal setulae in ca 8 regular rows. Wings hyaline.</p><p><bold><italic>Abdomen</italic></bold> (Fig. <xref ref-type="fig" rid="F3">3C, E</xref>): Tergites and sternites yellowish.</p><p><bold><italic>Male terminalia</italic></bold>: Epandrium with ca 14 setae near posterior margin and ventral corner on each side (Fig. <xref ref-type="fig" rid="F7">7A, B</xref>). Hypandrium glabrous (Fig. <xref ref-type="fig" rid="F7">7C, D</xref>). Paramere slender and curved apically, with 3 sensillae subbasally (Fig. <xref ref-type="fig" rid="F7">7C, D</xref>).</p><p><bold><italic>Female terminalia</italic></bold> (Fig. <xref ref-type="fig" rid="F7">7E</xref>): Oviscapt with 2 long subapical trichoid ovisensilla, 17 peg-like ovisensilla on each side on ventral margins and 5 trichoid ovisensilla on dorsal.</p><p><bold><italic>Measurements</italic></bold> (range in 2♂, 1♀, in mm): BL = (1.73–2.07, 1.93 mm), ThL = (0.80–1.07, 0.80), WL = (1.80–2.27, 1.93), WW = (0.67–0.93, 0.80).</p><p><bold><italic>Indices</italic></bold>: arb = 2/1, avd = 0.60–1.00, adf = 2.00–2.50, flw = 2.00, FW/HW = 0.45–0.48, ch/o = 0.08, prorb = 0.80–0.83, rcorb = 0.40–0.60, vb = 0.33–0.50, dcl = 0.54–0.60, presctl = 0.45–0.60, sctl = 1.00–1.10, sterno = 0.67–0.75, orbito = 0.67–0.75, dcp = 0.30–0.40, sctlp = 0.83, C = 2.42–2.92, 4c = 1.00–1.20, 4v = 2.17–2.60, 5x = 1.50–2.00, ac = 2.40–3.00, M = 0.67–0.80, C3F = 0.25–0.33.</p></tp:treatment-sec><tp:treatment-sec sec-type="distribution" id="SECID0EXGBG"><title>Distribution.</title><p>China (Guangxi, Yunnan), India, Myanmar.</p></tp:treatment-sec><tp:treatment-sec><!--Section generated to contain objects referenced in tp:taxon-treatment.--><fig id="F3" position="float" orientation="portrait"><object-id xmlns:xlink="http://www.w3.org/1999/xlink" content-type="doi" xlink:type="simple">10.3897/zookeys.937.49794.figure3</object-id><object-id xmlns:xlink="http://www.w3.org/1999/xlink" content-type="arpha" xlink:type="simple">3BA8411C-6D42-59B6-BC77-64745E7EDD3A</object-id><label>Figure 3.</label><caption><p>Head, mesonotum, scutellum, pleura and abdomen of male. <bold>A, C, E</bold><italic><tp:taxon-name><tp:taxon-name-part taxon-name-part-type="genus" reg="Scaptodrosophila">S.</tp:taxon-name-part> <tp:taxon-name-part taxon-name-part-type="species" reg="riverata">riverata</tp:taxon-name-part></tp:taxon-name></italic> (Singh &amp; Gupta, 1977) <bold>B, D, F</bold><italic><tp:taxon-name><tp:taxon-name-part taxon-name-part-type="genus" reg="Scaptodrosophila">S.</tp:taxon-name-part> <tp:taxon-name-part taxon-name-part-type="species" reg="puncticeps">puncticeps</tp:taxon-name-part></tp:taxon-name></italic> (Okada, 1956). Scale bars: 0.5 mm.</p></caption><graphic xmlns:xlink="http://www.w3.org/1999/xlink" xlink:href="zookeys-937-139-g003.jpg" position="float" orientation="portrait" xlink:type="simple" id="oo_416838.jpg"><uri content-type="original_file" xlink:type="simple">https://binary.pensoft.net/fig/416838</uri></graphic></fig><fig id="F7" position="float" orientation="portrait"><object-id xmlns:xlink="http://www.w3.org/1999/xlink" content-type="doi" xlink:type="simple">10.3897/zookeys.937.49794.figure7</object-id><object-id xmlns:xlink="http://www.w3.org/1999/xlink" content-type="arpha" xlink:type="simple">CA882C49-670C-5B01-AC7D-1A0DB0E94588</object-id><label>Figure 7.</label><caption><p><italic><tp:taxon-name><tp:taxon-name-part taxon-name-part-type="genus" reg="Scaptodrosophila">Scaptodrosophila</tp:taxon-name-part> <tp:taxon-name-part taxon-name-part-type="species" reg="riverata">riverata</tp:taxon-name-part></tp:taxon-name></italic> (Singh &amp; Gupta, 1977) ♂. <bold>A</bold> Epandrium, surstylus and cercus (posterior view) <bold>B</bold> surstylus (lateral view) <bold>C</bold> hypandrium, aedeagus, aedeagal apodeme, paramere and gonopods (ventral view) <bold>D</bold> hypandrium, aedeagus, aedeagal apodeme, paramere and gonopods (lateral view) <bold>E</bold> oviscapt (lateral view). Scale bars: 0.1 mm.</p></caption><graphic xmlns:xlink="http://www.w3.org/1999/xlink" xlink:href="zookeys-937-139-g007.jpg" position="float" orientation="portrait" xlink:type="simple" id="oo_416842.jpg"><uri content-type="original_file" xlink:type="simple">https://binary.pensoft.net/fig/416842</uri></graphic></fig></tp:treatment-sec></tp:taxon-treatment>
