# Supplementary material for: The genus Scaptodrosophila Duda (Diptera, Drosophilidae), part III: the riverata species group from China, with morphological and molecular evidence for five new species
Source: Zookeys. 2020 Jun 1;937:139–62. doi: 10.3897/zookeys.937.49794 (PMC7280316; doi:10.3897/zookeys.937.49794)
Supplement: XML Treatment for Scaptodrosophila puncticeps [file zookeys.937.49794-treatment3.xml]

<!DOCTYPE tp:taxon-treatment
  PUBLIC "-//TaxonX//DTD Taxonomic Treatment Publishing DTD v0 20100105//EN" "tax-treatment-NSO.dtd">
<tp:taxon-treatment xmlns:tp="http://www.plazi.org/taxpub"><tp:treatment-meta><kwd-group><label>Taxon classification</label><kwd><named-content xmlns:xlink="http://www.w3.org/1999/xlink" content-type="kingdom">Animalia</named-content></kwd><kwd><named-content xmlns:xlink="http://www.w3.org/1999/xlink" content-type="order">Diptera</named-content></kwd><kwd><named-content xmlns:xlink="http://www.w3.org/1999/xlink" content-type="family">Drosophilidae</named-content></kwd></kwd-group><mixed-citation publication-type="journal"><person-group><name><surname>Lin</surname><given-names>Yong</given-names></name><name><surname>Chen</surname><given-names>Hong-Wei</given-names></name></person-group><article-title>The genus <italic><tp:taxon-name><tp:taxon-name-part taxon-name-part-type="genus" reg="Scaptodrosophila">Scaptodrosophila</tp:taxon-name-part></tp:taxon-name></italic> Duda (<tp:taxon-name><tp:taxon-name-part taxon-name-part-type="order">Diptera</tp:taxon-name-part></tp:taxon-name>, <tp:taxon-name><tp:taxon-name-part taxon-name-part-type="family">Drosophilidae</tp:taxon-name-part></tp:taxon-name>), part III: the <italic><tp:taxon-name><tp:taxon-name-part taxon-name-part-type="genus" reg="Scaptodrosophila"/><tp:taxon-name-part taxon-name-part-type="species" reg="riverata">riverata</tp:taxon-name-part></tp:taxon-name></italic> species group from China, with morphological and molecular evidence for five new species</article-title><source>Zookeys</source><day>01</day><month>6</month><year>2020</year><volume>937</volume><fpage>139</fpage><lpage>162</lpage><pub-id pub-id-type="doi">10.3897/zookeys.937.49794</pub-id></mixed-citation></tp:treatment-meta><tp:nomenclature><tp:taxon-name><object-id xmlns:xlink="http://www.w3.org/1999/xlink" content-type="arpha" xlink:type="simple">33D2C739-3A07-5E1E-9D8E-91238AA9E37C</object-id>
              <tp:taxon-name-part taxon-name-part-type="genus" reg="Scaptodrosophila">Scaptodrosophila</tp:taxon-name-part>
              <tp:taxon-name-part taxon-name-part-type="species" reg="puncticeps">puncticeps</tp:taxon-name-part>
            </tp:taxon-name><tp:taxon-authority>(Okada, 1956)</tp:taxon-authority><xref ref-type="fig" rid="F3">Figs 3B, D, F</xref><xref ref-type="fig" rid="F8">, 8</xref><tp:nomenclature-citation-list><tp:nomenclature-citation><tp:taxon-name>
                  <tp:taxon-name-part taxon-name-part-type="genus" reg="Drosophila">Drosophila</tp:taxon-name-part> <tp:taxon-name-part taxon-name-part-type="species" reg="puncticep">puncticep</tp:taxon-name-part></tp:taxon-name><comment>s Okada, 1956: 94.</comment></tp:nomenclature-citation></tp:nomenclature-citation-list></tp:nomenclature><tp:treatment-sec sec-type="material" id="SECID0EVIBG"><title>Material examined.</title><p>China: 6♂, 5♀ (<named-content xmlns:xlink="http://www.w3.org/1999/xlink" content-type="dwc:institutional_code" xlink:type="simple">SCAU</named-content>, Nos 126796–804, 830), Shennongjia, Hubei, <named-content xmlns:xlink="http://www.w3.org/1999/xlink" content-type="dwc:verbatimCoordinates" xlink:type="simple"><named-content content-type="geo-json" specific-use="{&#34;type&#34;:&#34;Point&#34;,&#34;coordinates&#34;:[109.683333,31.816667]}" id="NCID0EDJBG" xlink:type="simple">31°49'N, 109°41'E</named-content></named-content>, alt. 1900 m, 31.vii. 2004, 6.viii.2005, HW Chen, HZ Cao; 1♂ (<named-content xmlns:xlink="http://www.w3.org/1999/xlink" content-type="dwc:institutional_code" xlink:type="simple">SCAU</named-content>, No. 126831), Tianmushan, Linan, Zhejiang, <named-content xmlns:xlink="http://www.w3.org/1999/xlink" content-type="dwc:verbatimCoordinates" xlink:type="simple"><named-content content-type="geo-json" specific-use="{&#34;type&#34;:&#34;Point&#34;,&#34;coordinates&#34;:[119.416667,30.333333]}" id="NCID0EQJBG" xlink:type="simple">30°20'N, 119°25'E</named-content></named-content>, alt. 800 m, 30.vi.–2.viii.2011, tussocks, ZF Shao, SJ Yan; 1♂ (<named-content xmlns:xlink="http://www.w3.org/1999/xlink" content-type="dwc:institutional_code" xlink:type="simple">SCAU</named-content>, No. 126825), Miyaluo, Aba, Sichuan, alt. 2650 m, 14.ix.2005, MF Xu.</p></tp:treatment-sec><tp:treatment-sec sec-type="diagnosis" id="SECID0E1JBG"><title>Diagnosis.</title><p>Clypeus reddish brown; palpus pale yellow; gonopods roundly expanded in lateral view. (Fig. <xref ref-type="fig" rid="F7">7C, D</xref>).</p></tp:treatment-sec><tp:treatment-sec sec-type="description" id="SECID0EEKBG"><title>Description.</title><p>(♂, ♀) <bold><italic>Head</italic></bold> (Fig. <xref ref-type="fig" rid="F3">3B</xref>): Frons reddish brown. Pedicel yellowish brown. Facial carina creamy white, short, 1/3 length as face.</p><p><bold><italic>Thorax</italic></bold> (Fig. <xref ref-type="fig" rid="F3">3D, F</xref>): Mesonotum and scutellum yellow. Acrostichal setulae in ca 7 irregular rows. Halter yellowish brown. Wing greyish.</p><p><bold><italic>Abdomen</italic></bold> (Fig. <xref ref-type="fig" rid="F3">3D, F</xref>): Tergites yellowish brown.</p><p><bold><italic>Male terminalia</italic></bold>: Epandrium with ca 21 setae near posterior margin and ventral corner on each side (Fig. <xref ref-type="fig" rid="F8">8A, B</xref>). Surstylus small with 10 peg-like prensisetae on caudal margin, and ca 16 setae on outer and inner surface (Fig. <xref ref-type="fig" rid="F8">8A, B</xref>). Hypandrium pubescent near paramedian setae (Fig. <xref ref-type="fig" rid="F8">8C, D</xref>). Paramere broadened medially with ca 3 sensilla (Fig. <xref ref-type="fig" rid="F8">8C, D</xref>). Aedeagus broadened apically, curved medially, sickle-shaped anteriorly in lateral view (Fig. <xref ref-type="fig" rid="F8">8C, D</xref>).</p><p><bold><italic>Female terminalia</italic></bold> (Fig. <xref ref-type="fig" rid="F8">8E</xref>): Oviscapt densely covered with peg-like ovisensilla.</p><p><bold><italic>Measurements</italic></bold> (range in 6♂, 5♀, in mm): BL = 1.87–3.87, 2.20–2.67, ThL = 0.80–1.13, 0.80–1.00, WL = 2.13–2.93, 2.13–2.73, WW = 0.73–1.20, 0.86–1.07.</p><p><bold><italic>Indices</italic></bold>: arb = 2/1, avd = 0.25–1.00, adf = 1.50–2.00, flw = 2.00–4.00, FW/HW = 0.41–0.50, ch/o = 0.07–0.13, prorb = 0.71–1.00, rcorb = 0.29–0.50, vb = 0.33–0.75, dcl = 0.45–0.70, presctl = 0.33–0.57, sctl = 0.85–1.22, sterno = 0.30–0.67, orbito = 0.50–0.75, dcp = 0.44–0.56, sctlp = 0.71–1.25, C = 2.75–4.00, 4c = 0.60–0.92, 4v = 1.40–2.08, 5x = 1.20–1.67, ac = 0.86–2.33, M = 0.40–0.60, C3F = 0.30–0.38.</p></tp:treatment-sec><tp:treatment-sec sec-type="distribution" id="SECID0E2MBG"><title>Distribution.</title><p>China (Zhejiang, Hubei, Hunan, Sichuan, Guizhou, Yunnan), Kuril Islands, Korea, Japan (Kanto).</p></tp:treatment-sec><tp:treatment-sec><!--Section generated to contain objects referenced in tp:taxon-treatment.--><fig id="F3" position="float" orientation="portrait"><object-id xmlns:xlink="http://www.w3.org/1999/xlink" content-type="doi" xlink:type="simple">10.3897/zookeys.937.49794.figure3</object-id><object-id xmlns:xlink="http://www.w3.org/1999/xlink" content-type="arpha" xlink:type="simple">3BA8411C-6D42-59B6-BC77-64745E7EDD3A</object-id><label>Figure 3.</label><caption><p>Head, mesonotum, scutellum, pleura and abdomen of male. <bold>A, C, E</bold><italic><tp:taxon-name><tp:taxon-name-part taxon-name-part-type="genus" reg="Scaptodrosophila">S.</tp:taxon-name-part> <tp:taxon-name-part taxon-name-part-type="species" reg="riverata">riverata</tp:taxon-name-part></tp:taxon-name></italic> (Singh &amp; Gupta, 1977) <bold>B, D, F</bold><italic><tp:taxon-name><tp:taxon-name-part taxon-name-part-type="genus" reg="Scaptodrosophila">S.</tp:taxon-name-part> <tp:taxon-name-part taxon-name-part-type="species" reg="puncticeps">puncticeps</tp:taxon-name-part></tp:taxon-name></italic> (Okada, 1956). Scale bars: 0.5 mm.</p></caption><graphic xmlns:xlink="http://www.w3.org/1999/xlink" xlink:href="zookeys-937-139-g003.jpg" position="float" orientation="portrait" xlink:type="simple" id="oo_416838.jpg"><uri content-type="original_file" xlink:type="simple">https://binary.pensoft.net/fig/416838</uri></graphic></fig><fig id="F8" position="float" orientation="portrait"><object-id xmlns:xlink="http://www.w3.org/1999/xlink" content-type="doi" xlink:type="simple">10.3897/zookeys.937.49794.figure8</object-id><object-id xmlns:xlink="http://www.w3.org/1999/xlink" content-type="arpha" xlink:type="simple">AF74F92C-3447-511D-B33C-079C26DDDD23</object-id><label>Figure 8.</label><caption><p><italic><tp:taxon-name><tp:taxon-name-part taxon-name-part-type="genus" reg="Scaptodrosophila">Scaptodrosophila</tp:taxon-name-part> <tp:taxon-name-part taxon-name-part-type="species" reg="puncticeps">puncticeps</tp:taxon-name-part></tp:taxon-name></italic> (Okada, 1956) ♂. <bold>A</bold> Epandrium, surstylus and cercus (posterior view) <bold>B</bold> epandrium, surstylus and cercus (lateral view) <bold>C</bold> hypandrium, aedeagus, aedeagal apodeme, paramere and gonopods (ventral view) <bold>D</bold> hypandrium, aedeagus, aedeagal apodeme, paramere and gonopods (lateral view) <bold>E</bold> oviscapt (lateral view). Scale bars: 0.1 mm.</p></caption><graphic xmlns:xlink="http://www.w3.org/1999/xlink" xlink:href="zookeys-937-139-g008.jpg" position="float" orientation="portrait" xlink:type="simple" id="oo_416843.jpg"><uri content-type="original_file" xlink:type="simple">https://binary.pensoft.net/fig/416843</uri></graphic></fig><fig id="F7" position="float" orientation="portrait"><object-id xmlns:xlink="http://www.w3.org/1999/xlink" content-type="doi" xlink:type="simple">10.3897/zookeys.937.49794.figure7</object-id><object-id xmlns:xlink="http://www.w3.org/1999/xlink" content-type="arpha" xlink:type="simple">CA882C49-670C-5B01-AC7D-1A0DB0E94588</object-id><label>Figure 7.</label><caption><p><italic><tp:taxon-name><tp:taxon-name-part taxon-name-part-type="genus" reg="Scaptodrosophila">Scaptodrosophila</tp:taxon-name-part> <tp:taxon-name-part taxon-name-part-type="species" reg="riverata">riverata</tp:taxon-name-part></tp:taxon-name></italic> (Singh &amp; Gupta, 1977) ♂. <bold>A</bold> Epandrium, surstylus and cercus (posterior view) <bold>B</bold> surstylus (lateral view) <bold>C</bold> hypandrium, aedeagus, aedeagal apodeme, paramere and gonopods (ventral view) <bold>D</bold> hypandrium, aedeagus, aedeagal apodeme, paramere and gonopods (lateral view) <bold>E</bold> oviscapt (lateral view). Scale bars: 0.1 mm.</p></caption><graphic xmlns:xlink="http://www.w3.org/1999/xlink" xlink:href="zookeys-937-139-g007.jpg" position="float" orientation="portrait" xlink:type="simple" id="oo_416842.jpg"><uri content-type="original_file" xlink:type="simple">https://binary.pensoft.net/fig/416842</uri></graphic></fig></tp:treatment-sec></tp:taxon-treatment>
