# Supplementary material for: The genus Scaptodrosophila Duda (Diptera, Drosophilidae), part III: the riverata species group from China, with morphological and molecular evidence for five new species
Source: Zookeys. 2020 Jun 1;937:139–62. doi: 10.3897/zookeys.937.49794 (PMC7280316; doi:10.3897/zookeys.937.49794)
Supplement: XML Treatment for Scaptodrosophila abdentata [file zookeys.937.49794-treatment4.xml]

<!DOCTYPE tp:taxon-treatment
  PUBLIC "-//TaxonX//DTD Taxonomic Treatment Publishing DTD v0 20100105//EN" "tax-treatment-NSO.dtd">
<tp:taxon-treatment xmlns:tp="http://www.plazi.org/taxpub"><tp:treatment-meta><kwd-group><label>Taxon classification</label><kwd><named-content xmlns:xlink="http://www.w3.org/1999/xlink" content-type="kingdom">Animalia</named-content></kwd><kwd><named-content xmlns:xlink="http://www.w3.org/1999/xlink" content-type="order">Diptera</named-content></kwd><kwd><named-content xmlns:xlink="http://www.w3.org/1999/xlink" content-type="family">Drosophilidae</named-content></kwd></kwd-group><mixed-citation publication-type="journal"><person-group><name><surname>Lin</surname><given-names>Yong</given-names></name><name><surname>Chen</surname><given-names>Hong-Wei</given-names></name></person-group><article-title>The genus <italic><tp:taxon-name><tp:taxon-name-part taxon-name-part-type="genus" reg="Scaptodrosophila">Scaptodrosophila</tp:taxon-name-part></tp:taxon-name></italic> Duda (<tp:taxon-name><tp:taxon-name-part taxon-name-part-type="order">Diptera</tp:taxon-name-part></tp:taxon-name>, <tp:taxon-name><tp:taxon-name-part taxon-name-part-type="family">Drosophilidae</tp:taxon-name-part></tp:taxon-name>), part III: the <italic><tp:taxon-name><tp:taxon-name-part taxon-name-part-type="genus" reg="Scaptodrosophila"/><tp:taxon-name-part taxon-name-part-type="species" reg="riverata">riverata</tp:taxon-name-part></tp:taxon-name></italic> species group from China, with morphological and molecular evidence for five new species</article-title><source>Zookeys</source><day>01</day><month>6</month><year>2020</year><volume>937</volume><fpage>139</fpage><lpage>162</lpage><pub-id pub-id-type="doi">10.3897/zookeys.937.49794</pub-id></mixed-citation></tp:treatment-meta><tp:nomenclature><tp:taxon-name><object-id xmlns:xlink="http://www.w3.org/1999/xlink" content-type="arpha" xlink:type="simple">221BABE6-EF36-54F8-8234-2BC846666D96</object-id>
              <tp:taxon-name-part taxon-name-part-type="genus" reg="Scaptodrosophila">Scaptodrosophila</tp:taxon-name-part>
              <tp:taxon-name-part taxon-name-part-type="species" reg="abdentata">abdentata</tp:taxon-name-part>
              <object-id xmlns:xlink="http://www.w3.org/1999/xlink" content-type="zoobank" xlink:type="simple">http://zoobank.org/426657F1-40A2-4E11-BFB1-BBCB8B7A2D42</object-id>
            </tp:taxon-name><tp:taxon-status xmlns:xlink="http://www.w3.org/1999/xlink" xlink:type="simple">sp. nov.</tp:taxon-status><xref ref-type="fig" rid="F4">Figs 4A, C, E</xref><xref ref-type="fig" rid="F9">, 9</xref></tp:nomenclature><tp:treatment-sec sec-type="material" id="SECID0EQOBG"><title>Material examined.</title><p><bold><italic>Holotype.</italic></bold> China: ♂ (<named-content xmlns:xlink="http://www.w3.org/1999/xlink" content-type="dwc:institutional_code" xlink:type="simple">SCAU</named-content>, No. 127162), Nanling, Shaoguan, Guangdong, <named-content xmlns:xlink="http://www.w3.org/1999/xlink" content-type="dwc:verbatimCoordinates" xlink:type="simple"><named-content content-type="geo-json" specific-use="{&#34;type&#34;:&#34;Point&#34;,&#34;coordinates&#34;:[112.666667,24.633333]}" id="NCID0EDPBG" xlink:type="simple">24°38'N, 112°40'E</named-content></named-content>, alt. 800 m, 3.iii.2004, MF Xu. <bold><italic>Paratypes.</italic></bold> China: 1♂, 2♀ (<named-content xmlns:xlink="http://www.w3.org/1999/xlink" content-type="dwc:institutional_code" xlink:type="simple">SCAU</named-content>, Nos 127163–65), Nanling, Ruyuan, Guangdong, <named-content xmlns:xlink="http://www.w3.org/1999/xlink" content-type="dwc:verbatimCoordinates" xlink:type="simple"><named-content content-type="geo-json" specific-use="{&#34;type&#34;:&#34;Point&#34;,&#34;coordinates&#34;:[112.666667,24.633333]}" id="NCID0ETPBG" xlink:type="simple">24°38'N, 112°40'E</named-content></named-content>, alt. 800 m, 3.iii.2004, MF Xu; 1♂, 2♀ (<named-content xmlns:xlink="http://www.w3.org/1999/xlink" content-type="dwc:institutional_code" xlink:type="simple">SCAU</named-content>, Nos 127166–68), Jianfengling, Ledong, Hainan, <named-content xmlns:xlink="http://www.w3.org/1999/xlink" content-type="dwc:verbatimCoordinates" xlink:type="simple"><named-content content-type="geo-json" specific-use="{&#34;type&#34;:&#34;Point&#34;,&#34;coordinates&#34;:[108.866667,18.683333]}" id="NCID0EAQBG" xlink:type="simple">18°41'N, 108°52'E</named-content></named-content>, alt. 700 m, 23.iv.2007, HW Chen; 1♂, 1♀ (<named-content xmlns:xlink="http://www.w3.org/1999/xlink" content-type="dwc:institutional_code" xlink:type="simple">SCAU</named-content>, Nos 127169–70), Beibeng, Motuo, Xizang, <named-content xmlns:xlink="http://www.w3.org/1999/xlink" content-type="dwc:verbatimCoordinates" xlink:type="simple"><named-content content-type="geo-json" specific-use="{&#34;type&#34;:&#34;Point&#34;,&#34;coordinates&#34;:[95.333333,29.316667]}" id="NCID0ENQBG" xlink:type="simple">29°19'N, 95°20'E</named-content></named-content>, alt. 780 m, 4.x.2010, YR Su; 2♂ (<named-content xmlns:xlink="http://www.w3.org/1999/xlink" content-type="dwc:institutional_code" xlink:type="simple">SCAU</named-content>, Nos 127171–72), Wangtianshu, Mengla, Yunnan, <named-content xmlns:xlink="http://www.w3.org/1999/xlink" content-type="dwc:verbatimCoordinates" xlink:type="simple"><named-content content-type="geo-json" specific-use="{&#34;type&#34;:&#34;Point&#34;,&#34;coordinates&#34;:[101.633333,21.466667]}" id="NCID0E1QBG" xlink:type="simple">21°28'N, 101°38'E</named-content></named-content>, alt. 580 m, 23.iv.2007, HW Chen; 1♂ (<named-content xmlns:xlink="http://www.w3.org/1999/xlink" content-type="dwc:institutional_code" xlink:type="simple">SCAU</named-content>, No. 110918), Muyiji, Ximeng, Yunnan, <named-content xmlns:xlink="http://www.w3.org/1999/xlink" content-type="dwc:verbatimCoordinates" xlink:type="simple"><named-content content-type="geo-json" specific-use="{&#34;type&#34;:&#34;Point&#34;,&#34;coordinates&#34;:[99.583333,22.616667]}" id="NCID0EHRBG" xlink:type="simple">22°37'N, 99°35'E</named-content></named-content>, alt. 1100 m, 23.iv.2007, HW Chen; 1♂ (<named-content xmlns:xlink="http://www.w3.org/1999/xlink" content-type="dwc:institutional_code" xlink:type="simple">SCAU</named-content>, No. 110919), Muyiji, Ximeng, Yunnan, <named-content xmlns:xlink="http://www.w3.org/1999/xlink" content-type="dwc:verbatimCoordinates" xlink:type="simple"><named-content content-type="geo-json" specific-use="{&#34;type&#34;:&#34;Point&#34;,&#34;coordinates&#34;:[99.583333,22.616667]}" id="NCID0EURBG" xlink:type="simple">22°37'N, 99°35'E</named-content></named-content>, alt. 1203 m, 30.iv. 2016, YQ Liu; 2♂ (<named-content xmlns:xlink="http://www.w3.org/1999/xlink" content-type="dwc:institutional_code" xlink:type="simple">SCAU</named-content>, Nos 110920, 21), Mengdong, Cangyuan, Yunnan, <named-content xmlns:xlink="http://www.w3.org/1999/xlink" content-type="dwc:verbatimCoordinates" xlink:type="simple"><named-content content-type="geo-json" specific-use="{&#34;type&#34;:&#34;Point&#34;,&#34;coordinates&#34;:[99.216667,23.166667]}" id="NCID0EBSBG" xlink:type="simple">23°10'N, 99°13'E</named-content></named-content>, alt. 1323 m, 6.v.2016, YQ Liu.</p></tp:treatment-sec><tp:treatment-sec sec-type="diagnosis" id="SECID0EGSBG"><title>Diagnosis.</title><p>Surstylus with a row of ca 9 long, peg-like prensisetae on caudal margin, and ca 6 setae on outer surface (Fig. <xref ref-type="fig" rid="F9">9A, B</xref>); paramere leaf-shaped in lateral view, with ca 3 sensillae and a row of fine setae (Fig. <xref ref-type="fig" rid="F9">9C, D</xref>); aedeagus broadened apically (Fig. <xref ref-type="fig" rid="F9">9C, D</xref>).</p></tp:treatment-sec><tp:treatment-sec sec-type="description" id="SECID0EYSBG"><title>Description.</title><p>(♂, ♀) <bold><italic>Head</italic></bold> (Fig. <xref ref-type="fig" rid="F4">4A</xref>): Frons yellowish brown. Pedicel brown. First flagellomere yellowish. Facial carina brownish, short, 1/3 length as face.</p><p><bold><italic>Thorax</italic></bold> (Fig. <xref ref-type="fig" rid="F4">4C, E</xref>): Mesonotum and scutellum yellowish brown. Acrostichal setulae in ca 8 regular rows. Halter hazel. Wings yellowish.</p><p><bold><italic>Abdomen</italic></bold> (Fig. <xref ref-type="fig" rid="F4">4C, E</xref>): Tergites creamy white.</p><p><bold><italic>Male terminalia</italic></bold>: Epandrium with ca 15 setae near posterior margin and ventral corner on each side (Fig. <xref ref-type="fig" rid="F9">9A, B</xref>). Hypandrium glabrous (Fig. <xref ref-type="fig" rid="F9">9C, D</xref>).</p><p><bold><italic>Female terminalia</italic></bold> (Fig. <xref ref-type="fig" rid="F8">8E</xref>): Oviscapt with 3 long subapical trichoid ovisensilla, 15 peg-like ovisensilla on each side on ventral margins and 5 trichoid ovisensilla on dorsal.</p><p><bold><italic>Measurements</italic></bold> [holotype ♂ (range in 5♂, 5♀), in mm]: BL = 2.20 (1.73–1.93, 2.00–2.27), ThL = 1.07 (0.80–1.00, 1.00–1.13), WL = 2.40 (1.87–2.20, 2.20–2.33), WW = 0.93 (0.67–0.87, 0.87–0.93).</p><p><bold><italic>Indices</italic></bold>: arb = 2/1 (2/1), avd = 0.60 (0.60–1.00), adf = 2.50 (2.00–2.50), flw = 2.00 (1.50–2.50), FW/HW = 0.39 (0.41–0.50), ch/o = 0.07 (0.08–0.10), prorb = 0.83 (0.71–1.00), rcorb = 0.50 (0.33–0.50), vb = 0.50 (0.50–0.67), dcl = 0.58 (0.54–0.75), presctl = 0.50 (0.38–0.55), sctl = 1.25 (1.00–1.31), sterno = 0.78 (0.60–0.72), orbito = 0.67 (0.67), dcp = 0.33 (0.31–0.44), sctlp = 1.83 (0.80–1.00), C = 3.23 (2.21–3.00), 4c = 0.93 (0.92–1.20), 4v =2.43 (2.21–3.00), 5x = 1.60 (1.60–2.00), ac = 2.60 (2.40–3.00), M = 0.57 (0.57–0.82), C3F = 0.38 (0.31–0.38).</p></tp:treatment-sec><tp:treatment-sec sec-type="etymology" id="SECID0EDVBG"><title>Etymology.</title><p>A combination of the Latin words: “<italic>ab</italic>–” + “<italic>dentatus</italic>”, referring to the surstylus with a line discontinuous of prensisetae.</p></tp:treatment-sec><tp:treatment-sec sec-type="distribution" id="SECID0ENVBG"><title>Distribution.</title><p>China (Guangdong, Hainan, Yunnan, Xizang).</p><fig id="F4" position="float" orientation="portrait"><object-id xmlns:xlink="http://www.w3.org/1999/xlink" content-type="doi" xlink:type="simple">10.3897/zookeys.937.49794.figure4</object-id><object-id xmlns:xlink="http://www.w3.org/1999/xlink" content-type="arpha" xlink:type="simple">4D2CF388-9079-5BE1-8E50-B99721E9BA3D</object-id><label>Figure 4.</label><caption><p>Head, mesonotum, scutellum, pleura and abdomen of male. <bold>A, C, E</bold><italic><tp:taxon-name><tp:taxon-name-part taxon-name-part-type="genus" reg="Scaptodrosophila">S.</tp:taxon-name-part> <tp:taxon-name-part taxon-name-part-type="species" reg="abdentata">abdentata</tp:taxon-name-part></tp:taxon-name></italic> sp. nov. <bold>B, D, F</bold><italic><tp:taxon-name><tp:taxon-name-part taxon-name-part-type="genus" reg="Scaptodrosophila">S.</tp:taxon-name-part> <tp:taxon-name-part taxon-name-part-type="species" reg="platyrhina">platyrhina</tp:taxon-name-part></tp:taxon-name></italic> sp. nov. Scale bars: 0.5 mm.</p></caption><graphic xmlns:xlink="http://www.w3.org/1999/xlink" xlink:href="zookeys-937-139-g004.jpg" position="float" orientation="portrait" xlink:type="simple" id="oo_416839.jpg"><uri content-type="original_file" xlink:type="simple">https://binary.pensoft.net/fig/416839</uri></graphic></fig></tp:treatment-sec><tp:treatment-sec><!--Section generated to contain objects referenced in tp:taxon-treatment.--><fig id="F9" position="float" orientation="portrait"><object-id xmlns:xlink="http://www.w3.org/1999/xlink" content-type="doi" xlink:type="simple">10.3897/zookeys.937.49794.figure9</object-id><object-id xmlns:xlink="http://www.w3.org/1999/xlink" content-type="arpha" xlink:type="simple">E4E0335C-9259-5F67-934A-7FD2C7F25D22</object-id><label>Figure 9.</label><caption><p><italic><tp:taxon-name><tp:taxon-name-part taxon-name-part-type="genus" reg="Scaptodrosophila">Scaptodrosophila</tp:taxon-name-part> <tp:taxon-name-part taxon-name-part-type="species" reg="abdentata">abdentata</tp:taxon-name-part></tp:taxon-name></italic> sp. nov. ♂. <bold>A</bold> Epandrium, surstylus and cercus (posterior view) <bold>B</bold> epandrium, surstylus and cercus (lateral view) <bold>C</bold> hypandrium, aedeagus, aedeagal apodeme, paramere and gonopods (ventral view) <bold>D</bold> hypandrium, aedeagu, aedeagal apodeme, paramere and gonopods (lateral view) <bold>E</bold> oviscapt (lateral view). Scale bars: 0.1 mm.</p></caption><graphic xmlns:xlink="http://www.w3.org/1999/xlink" xlink:href="zookeys-937-139-g009.jpg" position="float" orientation="portrait" xlink:type="simple" id="oo_416844.jpg"><uri content-type="original_file" xlink:type="simple">https://binary.pensoft.net/fig/416844</uri></graphic></fig><fig id="F8" position="float" orientation="portrait"><object-id xmlns:xlink="http://www.w3.org/1999/xlink" content-type="doi" xlink:type="simple">10.3897/zookeys.937.49794.figure8</object-id><object-id xmlns:xlink="http://www.w3.org/1999/xlink" content-type="arpha" xlink:type="simple">AF74F92C-3447-511D-B33C-079C26DDDD23</object-id><label>Figure 8.</label><caption><p><italic><tp:taxon-name><tp:taxon-name-part taxon-name-part-type="genus" reg="Scaptodrosophila">Scaptodrosophila</tp:taxon-name-part> <tp:taxon-name-part taxon-name-part-type="species" reg="puncticeps">puncticeps</tp:taxon-name-part></tp:taxon-name></italic> (Okada, 1956) ♂. <bold>A</bold> Epandrium, surstylus and cercus (posterior view) <bold>B</bold> epandrium, surstylus and cercus (lateral view) <bold>C</bold> hypandrium, aedeagus, aedeagal apodeme, paramere and gonopods (ventral view) <bold>D</bold> hypandrium, aedeagus, aedeagal apodeme, paramere and gonopods (lateral view) <bold>E</bold> oviscapt (lateral view). Scale bars: 0.1 mm.</p></caption><graphic xmlns:xlink="http://www.w3.org/1999/xlink" xlink:href="zookeys-937-139-g008.jpg" position="float" orientation="portrait" xlink:type="simple" id="oo_416843.jpg"><uri content-type="original_file" xlink:type="simple">https://binary.pensoft.net/fig/416843</uri></graphic></fig></tp:treatment-sec></tp:taxon-treatment>
