# Supplementary material for: The genus Scaptodrosophila Duda (Diptera, Drosophilidae), part III: the riverata species group from China, with morphological and molecular evidence for five new species
Source: Zookeys. 2020 Jun 1;937:139–62. doi: 10.3897/zookeys.937.49794 (PMC7280316; doi:10.3897/zookeys.937.49794)
Supplement: XML Treatment for Scaptodrosophila platyrhina [file zookeys.937.49794-treatment5.xml]

<!DOCTYPE tp:taxon-treatment
  PUBLIC "-//TaxonX//DTD Taxonomic Treatment Publishing DTD v0 20100105//EN" "tax-treatment-NSO.dtd">
<tp:taxon-treatment xmlns:tp="http://www.plazi.org/taxpub"><tp:treatment-meta><kwd-group><label>Taxon classification</label><kwd><named-content xmlns:xlink="http://www.w3.org/1999/xlink" content-type="kingdom">Animalia</named-content></kwd><kwd><named-content xmlns:xlink="http://www.w3.org/1999/xlink" content-type="order">Diptera</named-content></kwd><kwd><named-content xmlns:xlink="http://www.w3.org/1999/xlink" content-type="family">Drosophilidae</named-content></kwd></kwd-group><mixed-citation publication-type="journal"><person-group><name><surname>Lin</surname><given-names>Yong</given-names></name><name><surname>Chen</surname><given-names>Hong-Wei</given-names></name></person-group><article-title>The genus <italic><tp:taxon-name><tp:taxon-name-part taxon-name-part-type="genus" reg="Scaptodrosophila">Scaptodrosophila</tp:taxon-name-part></tp:taxon-name></italic> Duda (<tp:taxon-name><tp:taxon-name-part taxon-name-part-type="order">Diptera</tp:taxon-name-part></tp:taxon-name>, <tp:taxon-name><tp:taxon-name-part taxon-name-part-type="family">Drosophilidae</tp:taxon-name-part></tp:taxon-name>), part III: the <italic><tp:taxon-name><tp:taxon-name-part taxon-name-part-type="genus" reg="Scaptodrosophila"/><tp:taxon-name-part taxon-name-part-type="species" reg="riverata">riverata</tp:taxon-name-part></tp:taxon-name></italic> species group from China, with morphological and molecular evidence for five new species</article-title><source>Zookeys</source><day>01</day><month>6</month><year>2020</year><volume>937</volume><fpage>139</fpage><lpage>162</lpage><pub-id pub-id-type="doi">10.3897/zookeys.937.49794</pub-id></mixed-citation></tp:treatment-meta><tp:nomenclature><tp:taxon-name><object-id xmlns:xlink="http://www.w3.org/1999/xlink" content-type="arpha" xlink:type="simple">F3389E7A-5499-5307-B15A-6D3714F13D7D</object-id>
              <tp:taxon-name-part taxon-name-part-type="genus" reg="Scaptodrosophila">Scaptodrosophila</tp:taxon-name-part>
              <tp:taxon-name-part taxon-name-part-type="species" reg="platyrhina">platyrhina</tp:taxon-name-part>
              <object-id xmlns:xlink="http://www.w3.org/1999/xlink" content-type="zoobank" xlink:type="simple">http://zoobank.org/E1397E1F-B748-41DE-B651-B8727E27AD34</object-id>
            </tp:taxon-name><tp:taxon-status xmlns:xlink="http://www.w3.org/1999/xlink" xlink:type="simple">sp. nov.</tp:taxon-status><xref ref-type="fig" rid="F4">Figs 4B, D, F</xref><xref ref-type="fig" rid="F10">, 10</xref></tp:nomenclature><tp:treatment-sec sec-type="material" id="SECID0EJYBG"><title>Material examined.</title><p><bold><italic>Holotype.</italic></bold> China: ♂ (<named-content xmlns:xlink="http://www.w3.org/1999/xlink" content-type="dwc:institutional_code" xlink:type="simple">SCAU</named-content>, No. 126838), Menglun, Mengla, Yunnan, <named-content xmlns:xlink="http://www.w3.org/1999/xlink" content-type="dwc:verbatimCoordinates" xlink:type="simple"><named-content content-type="geo-json" specific-use="{&#34;type&#34;:&#34;Point&#34;,&#34;coordinates&#34;:[101.416667,21.683333]}" id="NCID0E3YBG" xlink:type="simple">21°41'N, 101°25'E</named-content></named-content>, alt. 680 m, 17.iv. 2007, HW Chen. <bold><italic>Paratypes.</italic></bold> China: 4♂, 7♀ (<named-content xmlns:xlink="http://www.w3.org/1999/xlink" content-type="dwc:institutional_code" xlink:type="simple">SCAU</named-content>, Nos 126839–47), Menglun, Mengla, Yunnan, <named-content xmlns:xlink="http://www.w3.org/1999/xlink" content-type="dwc:verbatimCoordinates" xlink:type="simple"><named-content content-type="geo-json" specific-use="{&#34;type&#34;:&#34;Point&#34;,&#34;coordinates&#34;:[101.416667,21.683333]}" id="NCID0EMZBG" xlink:type="simple">21°41'N, 101°25'E</named-content></named-content>, alt. 680 m, 17.iv.2007, HW Chen; 1♂ (<named-content xmlns:xlink="http://www.w3.org/1999/xlink" content-type="dwc:institutional_code" xlink:type="simple">SCAU</named-content>, No. 127161), Niuluohe, Jiangcheng, Yunnan, alt. 800 m, <named-content xmlns:xlink="http://www.w3.org/1999/xlink" content-type="dwc:verbatimCoordinates" xlink:type="simple"><named-content content-type="geo-json" specific-use="{&#34;type&#34;:&#34;Point&#34;,&#34;coordinates&#34;:[101.566667,22.500000]}" id="NCID0EZZBG" xlink:type="simple">22°30'N, 101°34'E</named-content></named-content>, 21.iv.2010, HW Chen; 1♂ (<named-content xmlns:xlink="http://www.w3.org/1999/xlink" content-type="dwc:institutional_code" xlink:type="simple">SCAU</named-content>, No. 110923), Guanlei, Mengla, Yunnan, <named-content xmlns:xlink="http://www.w3.org/1999/xlink" content-type="dwc:verbatimCoordinates" xlink:type="simple"><named-content content-type="geo-json" specific-use="{&#34;type&#34;:&#34;Point&#34;,&#34;coordinates&#34;:[101.166667,21.633333]}" id="NCID0EG1BG" xlink:type="simple">21°38'N, 101°10'E</named-content></named-content>, alt. 620 m, 21.iv.2016, YQ Liu; 2♂, 2♀ (<named-content xmlns:xlink="http://www.w3.org/1999/xlink" content-type="dwc:institutional_code" xlink:type="simple">SCAU</named-content>, Nos 110924, 26–28), Menglun, Mengla, Yunnan, <named-content xmlns:xlink="http://www.w3.org/1999/xlink" content-type="dwc:verbatimCoordinates" xlink:type="simple"><named-content content-type="geo-json" specific-use="{&#34;type&#34;:&#34;Point&#34;,&#34;coordinates&#34;:[101.416667,24.683333]}" id="NCID0ET1BG" xlink:type="simple">24°41'N, 101°25'E</named-content></named-content>, alt. 554 m, 12.iv.2010, HW Chen.</p></tp:treatment-sec><tp:treatment-sec sec-type="diagnosis" id="SECID0EY1BG"><title>Diagnosis.</title><p>Facial carina short; paramere finger-like in lateral view, with ca 4 sensillae basally (Fig. <xref ref-type="fig" rid="F10">10C, D</xref>); aedeagus bifid apically (Fig. <xref ref-type="fig" rid="F10">10C, D</xref>); gonopods undeveloped (Fig. <xref ref-type="fig" rid="F10">10C, D</xref>).</p></tp:treatment-sec><tp:treatment-sec sec-type="description" id="SECID0EK2BG"><title>Description.</title><p><bold><italic>Head</italic></bold> (Fig. <xref ref-type="fig" rid="F4">4B</xref>): Frons yellowish brown. Pedicel yellowish brown. First flagellomere yellowish. Facial carina hazel, short, 1/3 length as face.</p><p><bold><italic>Thorax</italic></bold> (Fig. <xref ref-type="fig" rid="F4">4D, F</xref>): Mesonotum and scutellum yellowish. Acrostichal setulae in ca 8 regular rows. Halter hazel. Wings yellowish.</p><p><bold><italic>Abdomen</italic></bold> (Fig. <xref ref-type="fig" rid="F4">4D, F</xref>): Tergites yellowish.</p><p><bold><italic>Male terminalia</italic></bold>: Epandrium with ca 11 setae near posterior margin and ventral corner per side (Fig. <xref ref-type="fig" rid="F10">10A, B</xref>). Surstylus with ca 10 long, peg-like prensisetae on caudal margin, and ca 3 setae on outer surface (Fig. <xref ref-type="fig" rid="F10">10A, B</xref>). Hypandrium glabrous (Fig. <xref ref-type="fig" rid="F10">10C, D</xref>).</p><p><bold><italic>Female terminalia</italic></bold> (Fig. <xref ref-type="fig" rid="F10">10E</xref>): Oviscapt with 3 long subapical trichoid ovisensilla, ca 21 peg-like ovisensilla on each side on ventral margins and 5 trichoid ovisensilla on dorsal.</p><p><bold><italic>Measurements</italic></bold> [holotype ♂ (range in 5♂, 5♀), in mm]: BL = 2.27 (2.00–2.33, 1.93–2.13), THL = 1.13 (0.80–1.07, 1.00–1.07), WL = 2.47 (2.20–2.40, 2.20–2.40), WW = 0.93 (0.80–0.93, 0.80–0.93).</p><p><bold><italic>Indices</italic></bold>: arb = 2/1 (2/1), avd = 0.60 (0.60–0.80), adf = 2.50 (2.00–2.50), flw = 2.00 (2.00), FW/HW = 0.43 (0.41–0.45), ch/o = 0.08 (0.08–0.09), prorb = 0.83 (0.40–1.00), rcorb = 0.50 (0.33–0.60), vb = 0.40 (0.40–0.50), dcl =0.71 (0.50–0.73), presctl = 0.43 (0.40–0.50), sctl = 1.00 (0.85–1.27), sterno = 0.89 (0.70–0.89), orbito = 0.67 (0.67), dcp = 0.36 (0.31–0.36), sctlp = 1.00 (0.71–1.00), C = 2.86 (2.64–2.79), 4c = 1.00 (0.93–1.08), 4v = 2.36 (2.00–2.46), 5x = 1.67 (1.50–1.80), ac = 2.80 (2.80–3.00), M = 0.71 (0.64–0.71), C3F = 0.36 (0.29–0.36).</p></tp:treatment-sec><tp:treatment-sec sec-type="etymology" id="SECID0E24BG"><title>Etymology.</title><p>A combination of the Latin words: “<italic>platys</italic>” + “<italic>rhinos</italic>”, referring to the flat carina.</p></tp:treatment-sec><tp:treatment-sec sec-type="distribution" id="SECID0EF5BG"><title>Distribution.</title><p>China (Yunnan).</p></tp:treatment-sec><tp:treatment-sec><!--Section generated to contain objects referenced in tp:taxon-treatment.--><fig id="F4" position="float" orientation="portrait"><object-id xmlns:xlink="http://www.w3.org/1999/xlink" content-type="doi" xlink:type="simple">10.3897/zookeys.937.49794.figure4</object-id><object-id xmlns:xlink="http://www.w3.org/1999/xlink" content-type="arpha" xlink:type="simple">4D2CF388-9079-5BE1-8E50-B99721E9BA3D</object-id><label>Figure 4.</label><caption><p>Head, mesonotum, scutellum, pleura and abdomen of male. <bold>A, C, E</bold><italic><tp:taxon-name><tp:taxon-name-part taxon-name-part-type="genus" reg="Scaptodrosophila">S.</tp:taxon-name-part> <tp:taxon-name-part taxon-name-part-type="species" reg="abdentata">abdentata</tp:taxon-name-part></tp:taxon-name></italic> sp. nov. <bold>B, D, F</bold><italic><tp:taxon-name><tp:taxon-name-part taxon-name-part-type="genus" reg="Scaptodrosophila">S.</tp:taxon-name-part> <tp:taxon-name-part taxon-name-part-type="species" reg="platyrhina">platyrhina</tp:taxon-name-part></tp:taxon-name></italic> sp. nov. Scale bars: 0.5 mm.</p></caption><graphic xmlns:xlink="http://www.w3.org/1999/xlink" xlink:href="zookeys-937-139-g004.jpg" position="float" orientation="portrait" xlink:type="simple" id="oo_416839.jpg"><uri content-type="original_file" xlink:type="simple">https://binary.pensoft.net/fig/416839</uri></graphic></fig><fig id="F10" position="float" orientation="portrait"><object-id xmlns:xlink="http://www.w3.org/1999/xlink" content-type="doi" xlink:type="simple">10.3897/zookeys.937.49794.figure10</object-id><object-id xmlns:xlink="http://www.w3.org/1999/xlink" content-type="arpha" xlink:type="simple">1BBEF431-A835-58B7-8CBB-5634DE8A269E</object-id><label>Figure 10.</label><caption><p><italic><tp:taxon-name><tp:taxon-name-part taxon-name-part-type="genus" reg="Scaptodrosophila">Scaptodrosophila</tp:taxon-name-part> <tp:taxon-name-part taxon-name-part-type="species" reg="platyrhina">platyrhina</tp:taxon-name-part></tp:taxon-name></italic> sp. nov. ♂. <bold>A</bold> Epandrium, surstylus and cercus (posterior view) <bold>B</bold> epandrium, surstylus and cercus (lateral view) <bold>C</bold> hypandrium, aedeagus, aedeagal apodeme, paramere and gonopods (ventral view) <bold>D</bold> hypandrium, aedeagus, aedeagal apodeme, paramere and gonopods (lateral view) <bold>E</bold> oviscapt (lateral view). Scale bars: 0.1 mm.</p></caption><graphic xmlns:xlink="http://www.w3.org/1999/xlink" xlink:href="zookeys-937-139-g010.jpg" position="float" orientation="portrait" xlink:type="simple" id="oo_416845.jpg"><uri content-type="original_file" xlink:type="simple">https://binary.pensoft.net/fig/416845</uri></graphic></fig></tp:treatment-sec></tp:taxon-treatment>
