# Supplementary material for: The genus Scaptodrosophila Duda (Diptera, Drosophilidae), part III: the riverata species group from China, with morphological and molecular evidence for five new species
Source: Zookeys. 2020 Jun 1;937:139–62. doi: 10.3897/zookeys.937.49794 (PMC7280316; doi:10.3897/zookeys.937.49794)
Supplement: XML Treatment for Scaptodrosophila serrateifoliacea [file zookeys.937.49794-treatment6.xml]

<!DOCTYPE tp:taxon-treatment
  PUBLIC "-//TaxonX//DTD Taxonomic Treatment Publishing DTD v0 20100105//EN" "tax-treatment-NSO.dtd">
<tp:taxon-treatment xmlns:tp="http://www.plazi.org/taxpub"><tp:treatment-meta><kwd-group><label>Taxon classification</label><kwd><named-content xmlns:xlink="http://www.w3.org/1999/xlink" content-type="kingdom">Animalia</named-content></kwd><kwd><named-content xmlns:xlink="http://www.w3.org/1999/xlink" content-type="order">Diptera</named-content></kwd><kwd><named-content xmlns:xlink="http://www.w3.org/1999/xlink" content-type="family">Drosophilidae</named-content></kwd></kwd-group><mixed-citation publication-type="journal"><person-group><name><surname>Lin</surname><given-names>Yong</given-names></name><name><surname>Chen</surname><given-names>Hong-Wei</given-names></name></person-group><article-title>The genus <italic><tp:taxon-name><tp:taxon-name-part taxon-name-part-type="genus" reg="Scaptodrosophila">Scaptodrosophila</tp:taxon-name-part></tp:taxon-name></italic> Duda (<tp:taxon-name><tp:taxon-name-part taxon-name-part-type="order">Diptera</tp:taxon-name-part></tp:taxon-name>, <tp:taxon-name><tp:taxon-name-part taxon-name-part-type="family">Drosophilidae</tp:taxon-name-part></tp:taxon-name>), part III: the <italic><tp:taxon-name><tp:taxon-name-part taxon-name-part-type="genus" reg="Scaptodrosophila"/><tp:taxon-name-part taxon-name-part-type="species" reg="riverata">riverata</tp:taxon-name-part></tp:taxon-name></italic> species group from China, with morphological and molecular evidence for five new species</article-title><source>Zookeys</source><day>01</day><month>6</month><year>2020</year><volume>937</volume><fpage>139</fpage><lpage>162</lpage><pub-id pub-id-type="doi">10.3897/zookeys.937.49794</pub-id></mixed-citation></tp:treatment-meta><tp:nomenclature><tp:taxon-name><object-id xmlns:xlink="http://www.w3.org/1999/xlink" content-type="arpha" xlink:type="simple">AE69324A-94EF-542C-B120-C667BC8FE824</object-id>
              <tp:taxon-name-part taxon-name-part-type="genus" reg="Scaptodrosophila">Scaptodrosophila</tp:taxon-name-part>
              <tp:taxon-name-part taxon-name-part-type="species" reg="serrateifoliacea">serrateifoliacea</tp:taxon-name-part>
              <object-id xmlns:xlink="http://www.w3.org/1999/xlink" content-type="zoobank" xlink:type="simple">http://zoobank.org/9DC99991-AE49-4AC7-854B-C6CBC6AC9E88</object-id>
            </tp:taxon-name><tp:taxon-status xmlns:xlink="http://www.w3.org/1999/xlink" xlink:type="simple">sp. nov.</tp:taxon-status><xref ref-type="fig" rid="F5">Figs 5A, C, E</xref><xref ref-type="fig" rid="F11">, 11</xref></tp:nomenclature><tp:treatment-sec sec-type="material" id="SECID0E16BG"><title>Material examined.</title><p><bold><italic>Holotype.</italic></bold> China: ♂ (<named-content xmlns:xlink="http://www.w3.org/1999/xlink" content-type="dwc:institutional_code" xlink:type="simple">SCAU</named-content>, No. 126826), Hesong, Menghai, Yunnan, <named-content xmlns:xlink="http://www.w3.org/1999/xlink" content-type="dwc:verbatimCoordinates" xlink:type="simple"><named-content content-type="geo-json" specific-use="{&#34;type&#34;:&#34;Point&#34;,&#34;coordinates&#34;:[100.100000,21.816667]}" id="NCID0EOAAI" xlink:type="simple">21°49'N, 100°06'E</named-content></named-content>, alt. 1900 m, 11.iv. 2011, JM Lu, YR Su, ZF Shao, SJ Yan. <bold><italic>Paratypes.</italic></bold> China: 1♂ (<named-content xmlns:xlink="http://www.w3.org/1999/xlink" content-type="dwc:institutional_code" xlink:type="simple">SCAU</named-content>, No. 126827), Hesong, Menghai, Yunnan, <named-content xmlns:xlink="http://www.w3.org/1999/xlink" content-type="dwc:verbatimCoordinates" xlink:type="simple"><named-content content-type="geo-json" specific-use="{&#34;type&#34;:&#34;Point&#34;,&#34;coordinates&#34;:[100.100000,21.833333]}" id="NCID0E5AAI" xlink:type="simple">21°50'N, 100°06'E</named-content></named-content>, alt. 1900 m, 11.iv.2011, JM Lu, YR Su, ZF Shao, SJ Yan. 1♂ (<named-content xmlns:xlink="http://www.w3.org/1999/xlink" content-type="dwc:institutional_code" xlink:type="simple">SCAU</named-content>, No. 110929), Mengdong, Cangyuan, Yunnan, <named-content xmlns:xlink="http://www.w3.org/1999/xlink" content-type="dwc:verbatimCoordinates" xlink:type="simple"><named-content content-type="geo-json" specific-use="{&#34;type&#34;:&#34;Point&#34;,&#34;coordinates&#34;:[99.216667,23.166667]}" id="NCID0ELBAI" xlink:type="simple">23°10'N, 99°13'E</named-content></named-content>, alt. 1323 m, 6.v.2016, YQ Liu.</p></tp:treatment-sec><tp:treatment-sec sec-type="diagnosis" id="SECID0EQBAI"><title>Diagnosis.</title><p>Paramere quadrangle-shaped in lateral view, with ca 3 sensillae medially (Fig. <xref ref-type="fig" rid="F11">11C, D</xref>); gonopods developed, arm-shaped, with many finely acanthoid processes (Fig. <xref ref-type="fig" rid="F11">11C, D</xref>); aedeagus beanpod-shaped in lateral view (Fig. <xref ref-type="fig" rid="F11">11C, D</xref>).</p></tp:treatment-sec><tp:treatment-sec sec-type="description" id="SECID0ECCAI"><title>Description.</title><p>(♂, ♀) <bold><italic>Head</italic></bold> (Fig. <xref ref-type="fig" rid="F5">5A</xref>): Frons yellowish brown. Pedicel yellow. First flagellomere yellowish. Facial carina yellowish, short, 1/2 length as face.</p><p><bold><italic>Thorax</italic></bold> (Fig. <xref ref-type="fig" rid="F5">5C, E</xref>): Mesonotum and scutellum dark brown. Acrostichal setulae in ca 8 irregular rows. Halter yellowish brown. Wings hazel.</p><p><bold><italic>Abdomen</italic></bold> (Fig. <xref ref-type="fig" rid="F5">5C, E</xref>): First tergite and second tergite yellow. Third to sixth tergites brown.</p><p><bold><italic>Male terminalia</italic></bold>: Epandrium with ca 19 setae near posterior margin and ventral corner on each side (Fig. <xref ref-type="fig" rid="F11">11A, B</xref>). Surstylus broad, with ca 10 fine peg-like prensisetae on caudal margin, and numerous setae on outer and inner surfaces (Fig. <xref ref-type="fig" rid="F11">11A, B</xref>). Hypandrium pubescent near paramedian setae (Fig. <xref ref-type="fig" rid="F11">11C, D</xref>).</p><p><bold><italic>Female terminalia</italic></bold> (Fig. <xref ref-type="fig" rid="F11">11E</xref>): Oviscapt with 1 long subapical trichoid ovisensillum on ventral margins and densely covered with peg-like ovisensilla.</p><p><bold><italic>Measurements</italic></bold> [holotype ♂ (range in 1♂, 1♀), in mm]: BL = 1.93 (2.22, 1.80), ThL = 0.93 (0.889, 1.00), WL = 2.13 (2.44, 2.13), WW = 0.87 (0.978, 0.93).</p><p><bold><italic>Indices</italic></bold>: arb = 2/1 (2/1), avd = 0.67 (0.67–0.73), adf = 1.00 (1.09–1.50), flw = 1.33 (1.59–2.50), FW/HW = 0.45 (0.344–0.48), ch/o = 0.15 (0.11–0.13), prorb = 1.00 (0.71–1.40), rcorb = 0.40 (0.20–0.43), vb = 0.50 (0.59–0.67), dcl =0.50 (0.59–0.64), presctl = 0.33 (0.36–0.37), sctl = 0.92 (1.22–1.08), sterno = 0.50 (0.33–0.45), orbito = 0.67 (0.65–0.67), dcp = 0.44 (0.42–0.44), sctlp = 0.83 (1.20–1.25), C = 2.92 (2.93–4.30), 4c = 0.81 (0.55–0.82), 4v = 1.88 (1.66–1.76), 5x = 1.75 (0.94–1.33), ac = 2.60 (1.59–2.33), M = 0.44 (0.34–0.47), C3F = 0.38 (0.50–0.60).</p></tp:treatment-sec><tp:treatment-sec sec-type="etymology" id="SECID0EREAI"><title>Etymology.</title><p>A combination of the Latin words “<italic>serratus</italic>” (= serrated) + “<italic>foliaceus</italic>” (= folium), referring to the gonopods with numerous finely serrated processes.</p></tp:treatment-sec><tp:treatment-sec sec-type="distribution" id="SECID0E2EAI"><title>Distribution.</title><p>China (Yunnan).</p><fig id="F5" position="float" orientation="portrait"><object-id xmlns:xlink="http://www.w3.org/1999/xlink" content-type="doi" xlink:type="simple">10.3897/zookeys.937.49794.figure5</object-id><object-id xmlns:xlink="http://www.w3.org/1999/xlink" content-type="arpha" xlink:type="simple">D39E4CF1-E2ED-545E-BBA5-D442A31A965C</object-id><label>Figure 5.</label><caption><p>Head, mesonotum, scutellum, pleura and abdomen of male. <bold>A, C, E</bold><italic><tp:taxon-name><tp:taxon-name-part taxon-name-part-type="genus" reg="Scaptodrosophila">S.</tp:taxon-name-part> <tp:taxon-name-part taxon-name-part-type="species" reg="serrateifoliacea">serrateifoliacea</tp:taxon-name-part></tp:taxon-name></italic> sp. nov. <bold>B, D, F</bold><italic><tp:taxon-name><tp:taxon-name-part taxon-name-part-type="genus" reg="Scaptodrosophila">S.</tp:taxon-name-part> <tp:taxon-name-part taxon-name-part-type="species" reg="sinuata">sinuata</tp:taxon-name-part></tp:taxon-name></italic> sp. nov. Scale bars: 0.5 mm.</p></caption><graphic xmlns:xlink="http://www.w3.org/1999/xlink" xlink:href="zookeys-937-139-g005.jpg" position="float" orientation="portrait" xlink:type="simple" id="oo_416840.jpg"><uri content-type="original_file" xlink:type="simple">https://binary.pensoft.net/fig/416840</uri></graphic></fig></tp:treatment-sec><tp:treatment-sec><!--Section generated to contain objects referenced in tp:taxon-treatment.--><fig id="F11" position="float" orientation="portrait"><object-id xmlns:xlink="http://www.w3.org/1999/xlink" content-type="doi" xlink:type="simple">10.3897/zookeys.937.49794.figure11</object-id><object-id xmlns:xlink="http://www.w3.org/1999/xlink" content-type="arpha" xlink:type="simple">AD671351-DA2D-5ADB-8D21-B30796ED5017</object-id><label>Figure 11.</label><caption><p><italic><tp:taxon-name><tp:taxon-name-part taxon-name-part-type="genus" reg="Scaptodrosophila">Scaptodrosophila</tp:taxon-name-part> <tp:taxon-name-part taxon-name-part-type="species" reg="serrateifoliacea">serrateifoliacea</tp:taxon-name-part></tp:taxon-name></italic> sp. nov. ♂. <bold>A</bold> Epandrium, surstylus and cercus (posterior view) <bold>B</bold> epandrium, surstylus and cercus (lateral view) <bold>C</bold> hypandrium, aedeagus, aedeagal apodeme, paramere and gonopods (ventral view) <bold>D</bold> hypandrium, aedeagus, aedeagal apodeme, paramere and gonopods (lateral view) <bold>E</bold> oviscapt (lateral view). Scale bars: 0.1 mm.</p></caption><graphic xmlns:xlink="http://www.w3.org/1999/xlink" xlink:href="zookeys-937-139-g011.jpg" position="float" orientation="portrait" xlink:type="simple" id="oo_416846.jpg"><uri content-type="original_file" xlink:type="simple">https://binary.pensoft.net/fig/416846</uri></graphic></fig></tp:treatment-sec></tp:taxon-treatment>
