# Supplementary material for: The genus Scaptodrosophila Duda (Diptera, Drosophilidae), part III: the riverata species group from China, with morphological and molecular evidence for five new species
Source: Zookeys. 2020 Jun 1;937:139–62. doi: 10.3897/zookeys.937.49794 (PMC7280316; doi:10.3897/zookeys.937.49794)
Supplement: XML Treatment for Scaptodrosophila sinuata [file zookeys.937.49794-treatment7.xml]

<!DOCTYPE tp:taxon-treatment
  PUBLIC "-//TaxonX//DTD Taxonomic Treatment Publishing DTD v0 20100105//EN" "tax-treatment-NSO.dtd">
<tp:taxon-treatment xmlns:tp="http://www.plazi.org/taxpub"><tp:treatment-meta><kwd-group><label>Taxon classification</label><kwd><named-content xmlns:xlink="http://www.w3.org/1999/xlink" content-type="kingdom">Animalia</named-content></kwd><kwd><named-content xmlns:xlink="http://www.w3.org/1999/xlink" content-type="order">Diptera</named-content></kwd><kwd><named-content xmlns:xlink="http://www.w3.org/1999/xlink" content-type="family">Drosophilidae</named-content></kwd></kwd-group><mixed-citation publication-type="journal"><person-group><name><surname>Lin</surname><given-names>Yong</given-names></name><name><surname>Chen</surname><given-names>Hong-Wei</given-names></name></person-group><article-title>The genus <italic><tp:taxon-name><tp:taxon-name-part taxon-name-part-type="genus" reg="Scaptodrosophila">Scaptodrosophila</tp:taxon-name-part></tp:taxon-name></italic> Duda (<tp:taxon-name><tp:taxon-name-part taxon-name-part-type="order">Diptera</tp:taxon-name-part></tp:taxon-name>, <tp:taxon-name><tp:taxon-name-part taxon-name-part-type="family">Drosophilidae</tp:taxon-name-part></tp:taxon-name>), part III: the <italic><tp:taxon-name><tp:taxon-name-part taxon-name-part-type="genus" reg="Scaptodrosophila"/><tp:taxon-name-part taxon-name-part-type="species" reg="riverata">riverata</tp:taxon-name-part></tp:taxon-name></italic> species group from China, with morphological and molecular evidence for five new species</article-title><source>Zookeys</source><day>01</day><month>6</month><year>2020</year><volume>937</volume><fpage>139</fpage><lpage>162</lpage><pub-id pub-id-type="doi">10.3897/zookeys.937.49794</pub-id></mixed-citation></tp:treatment-meta><tp:nomenclature><tp:taxon-name><object-id xmlns:xlink="http://www.w3.org/1999/xlink" content-type="arpha" xlink:type="simple">1222CE54-3689-5B2E-8D10-428C9BE486D4</object-id>
              <tp:taxon-name-part taxon-name-part-type="genus" reg="Scaptodrosophila">Scaptodrosophila</tp:taxon-name-part>
              <tp:taxon-name-part taxon-name-part-type="species" reg="sinuata">sinuata</tp:taxon-name-part>
              <object-id xmlns:xlink="http://www.w3.org/1999/xlink" content-type="zoobank" xlink:type="simple">http://zoobank.org/972ED4E8-7F80-4F9C-9610-B9922E4EBF4B</object-id>
            </tp:taxon-name><tp:taxon-status xmlns:xlink="http://www.w3.org/1999/xlink" xlink:type="simple">sp. nov.</tp:taxon-status><xref ref-type="fig" rid="F5">Figs 5B, D, F</xref><xref ref-type="fig" rid="F12">, 12</xref></tp:nomenclature><tp:treatment-sec sec-type="material" id="SECID0EXHAI"><title>Material examined.</title><p><bold><italic>Holotype.</italic></bold> China: ♂ (<named-content xmlns:xlink="http://www.w3.org/1999/xlink" content-type="dwc:institutional_code" xlink:type="simple">SCAU</named-content>, No. 110939), Laobiangou, Benxi, Liaoning, <named-content xmlns:xlink="http://www.w3.org/1999/xlink" content-type="dwc:verbatimCoordinates" xlink:type="simple"><named-content content-type="geo-json" specific-use="{&#34;type&#34;:&#34;Point&#34;,&#34;coordinates&#34;:[124.500000,41.066667]}" id="NCID0EKIAI" xlink:type="simple">41°04'N, 124°30'E</named-content></named-content>, alt. 575 m, 21.vi.2018, Y Lin. <bold><italic>Paratypes.</italic></bold> China: 2♂ (<named-content xmlns:xlink="http://www.w3.org/1999/xlink" content-type="dwc:institutional_code" xlink:type="simple">SCAU</named-content>, Nos 110936, 37), Dayangcha, Kuangdian, Liaoning, <named-content xmlns:xlink="http://www.w3.org/1999/xlink" content-type="dwc:verbatimCoordinates" xlink:type="simple"><named-content content-type="geo-json" specific-use="{&#34;type&#34;:&#34;Point&#34;,&#34;coordinates&#34;:[124.616667,41.016667]}" id="NCID0E1IAI" xlink:type="simple">41°01'N, 124°37'E</named-content></named-content>. alt. 485 m, 23.vi.2018, L Gong; 2♂ (<named-content xmlns:xlink="http://www.w3.org/1999/xlink" content-type="dwc:institutional_code" xlink:type="simple">SCAU</named-content>, Nos 110938, 40), Laobiangou, Benxi, Liaoning, <named-content xmlns:xlink="http://www.w3.org/1999/xlink" content-type="dwc:verbatimCoordinates" xlink:type="simple"><named-content content-type="geo-json" specific-use="{&#34;type&#34;:&#34;Point&#34;,&#34;coordinates&#34;:[124.500000,41.066667]}" id="NCID0EHJAI" xlink:type="simple">41°04'N, 124°30'E</named-content></named-content>, alt. 575 m, 21.vi.2018, Y Lin; 3♂ (<named-content xmlns:xlink="http://www.w3.org/1999/xlink" content-type="dwc:institutional_code" xlink:type="simple">SCAU</named-content>, Nos 110941, 42, 43), Guojiapuzi, Kuangdian, Liaoning, <named-content xmlns:xlink="http://www.w3.org/1999/xlink" content-type="dwc:verbatimCoordinates" xlink:type="simple"><named-content content-type="geo-json" specific-use="{&#34;type&#34;:&#34;Point&#34;,&#34;coordinates&#34;:[124.750000,40.766667]}" id="NCID0EUJAI" xlink:type="simple">40°46'N, 124°45'E</named-content></named-content>. alt. 342 m, 26.vi.2018, L Gong.</p></tp:treatment-sec><tp:treatment-sec sec-type="diagnosis" id="SECID0EZJAI"><title>Diagnosis.</title><p>Paramere quadrangle-shaped in lateral view, with ca 3 sensillae medially (Fig. <xref ref-type="fig" rid="F12">12A, B</xref>); gonopods large, with many finely acanthoid processes (Fig. <xref ref-type="fig" rid="F12">12C, D</xref>); aedeagus beanpod-shaped in lateral view (Fig. <xref ref-type="fig" rid="F12">12C, D</xref>).</p></tp:treatment-sec><tp:treatment-sec sec-type="description" id="SECID0ELKAI"><title>Description.</title><p>(♂) <bold><italic>Head</italic></bold> (Fig. <xref ref-type="fig" rid="F5">5B</xref>): Frons yellowish brown. Pedicel yellow. First flagellomere yellowish brown. Arista weak. Facial carina yellowish, developed, 1/2 length as face.</p><p><bold><italic>Thorax</italic></bold> (Fig. <xref ref-type="fig" rid="F5">5D, F</xref>): Mesonotum and scutellum yellowish. Acrostichal setulae in ca 8 irregular rows. Halter yellowish brown. Wings light brown and appreciably hyaline.</p><p><bold><italic>Abdomen</italic></bold> (Fig. <xref ref-type="fig" rid="F5">5D, F</xref>): Tergites yellowish.</p><p><bold><italic>Male terminalia</italic></bold> (Fig. <xref ref-type="fig" rid="F12">12</xref>): Epandrium with ca 23 setae near posterior margin and ventral corner on each side (Fig. <xref ref-type="fig" rid="F12">12A, B</xref>). Surstylus broad, with ca 12 fine peg-like prensisetae on caudal margin, and numerous setae on outer and inner surface (Fig. <xref ref-type="fig" rid="F12">12A, B</xref>). Hypandrium pubescent near paramedian setae (Fig. <xref ref-type="fig" rid="F12">12C, D</xref>).</p><p><bold><italic>Measurements</italic></bold> [holotype ♂ (range in 3♂), in mm]: BL = 2.36 (2.33–2.44), ThL = 0.978 (1.02–1.07), WL = 2.33 (2.07–2.30), WW = 0.99 (0.99–1.02).</p><p><bold><italic>Indices</italic></bold>: arb = 2/1 (2/1), avd = 0.88 (0.67–0.88), adf = 0.97 (0.97–0.99), flw = 1.56 (1.51–1.62), FW/HW = 0.36 (0.35–0.37), ch/o = 0.12(0.11–0.13), prorb = 0.82 (0.95–0.98), rcorb = 0.50 (0.50–0.52), vb = 0.73 (0.47 –0.52), dcl =0.57 (0.71–0.72), presctl = 0.36 (0.42–0.44), sctl = 1.873 (1.62–1.72), sterno = 0.43 (0.41–0.43), orbito = 0.48 (0.48–1.07), dcp = 0.41 (0.40–0.42), sctlp = 0.77 (0.76–0.82), C = 3.79 (3.76–4.09), 4c = 0.59 (0.53–0.60), 4v =1.69 (1.72–1.80), 5x = 0.86 (0.86–0.95), ac =1.36 (1.35–1.71), M = 0.31 (0.29–0.32), C3F = 0.60 (0.56–0.58).</p></tp:treatment-sec><tp:treatment-sec sec-type="etymology" id="SECID0ETMAI"><title>Etymology.</title><p>From the Latin word: “<italic>sinuatus</italic>”, referring to the paramere, which is curved subbasally.</p></tp:treatment-sec><tp:treatment-sec sec-type="distribution" id="SECID0E2MAI"><title>Distribution.</title><p>China (Liaoning).</p></tp:treatment-sec><tp:treatment-sec><!--Section generated to contain objects referenced in tp:taxon-treatment.--><fig id="F5" position="float" orientation="portrait"><object-id xmlns:xlink="http://www.w3.org/1999/xlink" content-type="doi" xlink:type="simple">10.3897/zookeys.937.49794.figure5</object-id><object-id xmlns:xlink="http://www.w3.org/1999/xlink" content-type="arpha" xlink:type="simple">D39E4CF1-E2ED-545E-BBA5-D442A31A965C</object-id><label>Figure 5.</label><caption><p>Head, mesonotum, scutellum, pleura and abdomen of male. <bold>A, C, E</bold><italic><tp:taxon-name><tp:taxon-name-part taxon-name-part-type="genus" reg="Scaptodrosophila">S.</tp:taxon-name-part> <tp:taxon-name-part taxon-name-part-type="species" reg="serrateifoliacea">serrateifoliacea</tp:taxon-name-part></tp:taxon-name></italic> sp. nov. <bold>B, D, F</bold><italic><tp:taxon-name><tp:taxon-name-part taxon-name-part-type="genus" reg="Scaptodrosophila">S.</tp:taxon-name-part> <tp:taxon-name-part taxon-name-part-type="species" reg="sinuata">sinuata</tp:taxon-name-part></tp:taxon-name></italic> sp. nov. Scale bars: 0.5 mm.</p></caption><graphic xmlns:xlink="http://www.w3.org/1999/xlink" xlink:href="zookeys-937-139-g005.jpg" position="float" orientation="portrait" xlink:type="simple" id="oo_416840.jpg"><uri content-type="original_file" xlink:type="simple">https://binary.pensoft.net/fig/416840</uri></graphic></fig><fig id="F12" position="float" orientation="portrait"><object-id xmlns:xlink="http://www.w3.org/1999/xlink" content-type="doi" xlink:type="simple">10.3897/zookeys.937.49794.figure12</object-id><object-id xmlns:xlink="http://www.w3.org/1999/xlink" content-type="arpha" xlink:type="simple">2CA5B439-EF64-5B52-BC31-4160F608DE0D</object-id><label>Figure 12.</label><caption><p><italic><tp:taxon-name><tp:taxon-name-part taxon-name-part-type="genus" reg="Scaptodrosophila">Scaptodrosophila</tp:taxon-name-part> <tp:taxon-name-part taxon-name-part-type="species" reg="sinuata">sinuata</tp:taxon-name-part></tp:taxon-name></italic> sp. nov. ♂. <bold>A</bold> Epandrium, surstylus and cercus (posterior view) <bold>B</bold> epandrium, surstylus and cercus (lateral view) <bold>C</bold> hypandrium, aedeagus, aedeagal apodeme, paramere and gonopods (ventral view) <bold>D</bold> hypandrium, aedeagus, aedeagal apodeme, paramere and gonopods (lateral view). Scale bars: 0.1 mm.</p></caption><graphic xmlns:xlink="http://www.w3.org/1999/xlink" xlink:href="zookeys-937-139-g012.jpg" position="float" orientation="portrait" xlink:type="simple" id="oo_416847.jpg"><uri content-type="original_file" xlink:type="simple">https://binary.pensoft.net/fig/416847</uri></graphic></fig></tp:treatment-sec></tp:taxon-treatment>
