# Supplementary material for: The genus Scaptodrosophila Duda (Diptera, Drosophilidae), part III: the riverata species group from China, with morphological and molecular evidence for five new species
Source: Zookeys. 2020 Jun 1;937:139–62. doi: 10.3897/zookeys.937.49794 (PMC7280316; doi:10.3897/zookeys.937.49794)
Supplement: XML Treatment for Scaptodrosophila tanyrhina [file zookeys.937.49794-treatment8.xml]

<!DOCTYPE tp:taxon-treatment
  PUBLIC "-//TaxonX//DTD Taxonomic Treatment Publishing DTD v0 20100105//EN" "tax-treatment-NSO.dtd">
<tp:taxon-treatment xmlns:tp="http://www.plazi.org/taxpub"><tp:treatment-meta><kwd-group><label>Taxon classification</label><kwd><named-content xmlns:xlink="http://www.w3.org/1999/xlink" content-type="kingdom">Animalia</named-content></kwd><kwd><named-content xmlns:xlink="http://www.w3.org/1999/xlink" content-type="order">Diptera</named-content></kwd><kwd><named-content xmlns:xlink="http://www.w3.org/1999/xlink" content-type="family">Drosophilidae</named-content></kwd></kwd-group><mixed-citation publication-type="journal"><person-group><name><surname>Lin</surname><given-names>Yong</given-names></name><name><surname>Chen</surname><given-names>Hong-Wei</given-names></name></person-group><article-title>The genus <italic><tp:taxon-name><tp:taxon-name-part taxon-name-part-type="genus" reg="Scaptodrosophila">Scaptodrosophila</tp:taxon-name-part></tp:taxon-name></italic> Duda (<tp:taxon-name><tp:taxon-name-part taxon-name-part-type="order">Diptera</tp:taxon-name-part></tp:taxon-name>, <tp:taxon-name><tp:taxon-name-part taxon-name-part-type="family">Drosophilidae</tp:taxon-name-part></tp:taxon-name>), part III: the <italic><tp:taxon-name><tp:taxon-name-part taxon-name-part-type="genus" reg="Scaptodrosophila"/><tp:taxon-name-part taxon-name-part-type="species" reg="riverata">riverata</tp:taxon-name-part></tp:taxon-name></italic> species group from China, with morphological and molecular evidence for five new species</article-title><source>Zookeys</source><day>01</day><month>6</month><year>2020</year><volume>937</volume><fpage>139</fpage><lpage>162</lpage><pub-id pub-id-type="doi">10.3897/zookeys.937.49794</pub-id></mixed-citation></tp:treatment-meta><tp:nomenclature><tp:taxon-name><object-id xmlns:xlink="http://www.w3.org/1999/xlink" content-type="arpha" xlink:type="simple">5BF42988-BCC1-5D08-ACB0-FDEC1CAE051B</object-id>
              <tp:taxon-name-part taxon-name-part-type="genus" reg="Scaptodrosophila">Scaptodrosophila</tp:taxon-name-part>
              <tp:taxon-name-part taxon-name-part-type="species" reg="tanyrhina">tanyrhina</tp:taxon-name-part>
              <object-id xmlns:xlink="http://www.w3.org/1999/xlink" content-type="zoobank" xlink:type="simple">http://zoobank.org/20E556DF-CD47-4ACD-AB29-F9C8ADCA351B</object-id>
            </tp:taxon-name><tp:taxon-status xmlns:xlink="http://www.w3.org/1999/xlink" xlink:type="simple">sp. nov.</tp:taxon-status><xref ref-type="fig" rid="F6">Figs 6A, B, C</xref><xref ref-type="fig" rid="F13">, 13</xref></tp:nomenclature><tp:treatment-sec sec-type="material" id="SECID0EQOAI"><title>Material examined.</title><p><bold><italic>Holotype.</italic></bold> China: ♂ (<named-content xmlns:xlink="http://www.w3.org/1999/xlink" content-type="dwc:institutional_code" xlink:type="simple">SCAU</named-content>, No. 126401), Menglun, Mengla, Yunnan, <named-content xmlns:xlink="http://www.w3.org/1999/xlink" content-type="dwc:verbatimCoordinates" xlink:type="simple"><named-content content-type="geo-json" specific-use="{&#34;type&#34;:&#34;Point&#34;,&#34;coordinates&#34;:[101.416667,21.683333]}" id="NCID0EDPAI" xlink:type="simple">21°41'N, 101°25'E</named-content></named-content>, alt. 780 m, 17.iv.2007, HW Chen, JJ Gao. <bold><italic>Paratypes.</italic></bold> China: 7♂, 5♀ (<named-content xmlns:xlink="http://www.w3.org/1999/xlink" content-type="dwc:institutional_code" xlink:type="simple">SCAU</named-content>, Nos 126402–11, 110930–31), Menglun, Mengla, Yunnan, <named-content xmlns:xlink="http://www.w3.org/1999/xlink" content-type="dwc:verbatimCoordinates" xlink:type="simple"><named-content content-type="geo-json" specific-use="{&#34;type&#34;:&#34;Point&#34;,&#34;coordinates&#34;:[101.416667,21.683333]}" id="NCID0ETPAI" xlink:type="simple">21°41'N, 101°25'E</named-content></named-content>, alt. 780 m, 17.iv.2007, HW Chen, JJ Gao; 2♂, 1♀ (<named-content xmlns:xlink="http://www.w3.org/1999/xlink" content-type="dwc:institutional_code" xlink:type="simple">SCAU</named-content>, Nos 110932, 33, 35), Wangtianshu, Mengla, Yunnan, <named-content xmlns:xlink="http://www.w3.org/1999/xlink" content-type="dwc:verbatimCoordinates" xlink:type="simple"><named-content content-type="geo-json" specific-use="{&#34;type&#34;:&#34;Point&#34;,&#34;coordinates&#34;:[101.633333,21.466667]}" id="NCID0EAQAI" xlink:type="simple">21°28'N, 101°38'E</named-content></named-content>, alt. 600 m, 23.iv.2007, HW Chen; 1♂ (<named-content xmlns:xlink="http://www.w3.org/1999/xlink" content-type="dwc:institutional_code" xlink:type="simple">SCAU</named-content>, No. 110934), Guanglei, Mengla, Yunnan, <named-content xmlns:xlink="http://www.w3.org/1999/xlink" content-type="dwc:verbatimCoordinates" xlink:type="simple"><named-content content-type="geo-json" specific-use="{&#34;type&#34;:&#34;Point&#34;,&#34;coordinates&#34;:[101.166667,21.633333]}" id="NCID0ENQAI" xlink:type="simple">21°38'N, 101°10'E</named-content></named-content>, alt. 620 m, 21.iv.2016, YQ Liu.</p></tp:treatment-sec><tp:treatment-sec sec-type="diagnosis" id="SECID0ESQAI"><title>Diagnosis.</title><p>Paramere broadened basally, finger-like in lateral view, with ca 6 sensillae subbasally and fine setae medially (Fig. <xref ref-type="fig" rid="F13">13C, D</xref>); gonopods undeveloped; aedeagus broadened apically, curved in lateral view (Fig. <xref ref-type="fig" rid="F13">13C, D</xref>).</p></tp:treatment-sec><tp:treatment-sec sec-type="description" id="SECID0EARAI"><title>Description.</title><p>(♂, ♀) <bold><italic>Head</italic></bold> (Fig. <xref ref-type="fig" rid="F6">6A</xref>): Frons yellowish brown. Pedicel yellowish brown. First flagellomere yellowish. Facial carina yellowish, short, 1/3 length as face.</p><p><bold><italic>Thorax</italic></bold> (Fig. <xref ref-type="fig" rid="F6">6B, C</xref>): Mesonotum and scutellum yellowish brown. Acrostichal setulae in ca 8 regular rows. Halter yellowish brown. Wings yellowish.</p><p><bold><italic>Abdomen</italic></bold> (Fig. <xref ref-type="fig" rid="F6">6B, C</xref>): Tergite yellowish brown. Sternites yellowish.</p><p><bold><italic>Male terminalia</italic></bold>: Epandrium with ca 13 setae near posterior margin and ventral corner on each side (Fig. <xref ref-type="fig" rid="F13">13A, B</xref>). Surstylus small with ca 9 peg-like prensisetae on caudal margin, and ca 6 setae on outer and inner surface (Fig. <xref ref-type="fig" rid="F13">13A, B</xref>). Hypandrium glabrous (Fig. <xref ref-type="fig" rid="F13">13C, D</xref>).</p><p><bold><italic>Female terminalia</italic></bold> (Fig. <xref ref-type="fig" rid="F13">13E</xref>): Oviscapt with 3 long subapical trichoid ovisensilla, ca 19 peg-like ovisensilla on each side on ventral margins and 4 trichoid ovisensilla on dorsal.</p><p><bold><italic>Measurements</italic></bold> [holotype ♂ (range in 5♂, 5♀), in mm]: BL = 1.87 (1.80–2.07, 1.80–2.13), ThL = 0.93 (0.93–1.00, 0.93–1.00), WL = 2.00 (2.00–2.20, 2.00–2.20), WW = 0.80 (0.80–0.87, 0.73–0.80).</p><p><bold><italic>Indices</italic></bold>: arb = 2/1 (2/1), avd = 0.75 (0.60–1.00), adf = 2.00 (1.50–2.50), flw = 2.00 (1.50–2.50), FW/HW = 0.44 (0.40–0.47), ch/o = 0.10 (0.09–0.10), prorb = 1.00 (0.67–1.00), rcorb = 0.40 (0.33–0.50), vb = 0.30 (0.25 –0.50), dcl =0.70 (0.60–0.80), presctl = 0.60 (0.40–0.64), sctl = 1.18 (1.08–1.25), sterno = 0.60 (0.50–0.78), orbito = 0.80 (0.50–0.67), dcp = 0.27 (0.30–0.36), sctlp = 0.67 (0.67–1.00), C = 2.92 (2.71–3.27), 4c = 1.00 (0.85–1.18), 4v = 2.33 (2.15–2.58), 5x = 1.60 (1.33–1.80), ac = 3.00 (2.20–2.67), M = 0.67 (0.57–0.73), C3F = 0.25 (0.25–0.38).</p></tp:treatment-sec><tp:treatment-sec sec-type="etymology" id="SECID0EPTAI"><title>Etymology.</title><p>A combination of the Latin words: “<italic>tanaos</italic>” + “<italic>rhinos</italic>”, referring to the developed carina.</p></tp:treatment-sec><tp:treatment-sec sec-type="distribution" id="SECID0EZTAI"><title>Distribution.</title><p>China (Yunnan).</p><fig id="F6" position="float" orientation="portrait"><object-id xmlns:xlink="http://www.w3.org/1999/xlink" content-type="doi" xlink:type="simple">10.3897/zookeys.937.49794.figure6</object-id><object-id xmlns:xlink="http://www.w3.org/1999/xlink" content-type="arpha" xlink:type="simple">AB0A4288-10CA-57EB-8544-326633B4A0EE</object-id><label>Figure 6.</label><caption><p>Head, mesonotum, scutellum, pleura and abdomen of male. <bold>A–C</bold><italic><tp:taxon-name><tp:taxon-name-part taxon-name-part-type="genus" reg="Scaptodrosophila">S.</tp:taxon-name-part> <tp:taxon-name-part taxon-name-part-type="species" reg="tanyrhina">tanyrhina</tp:taxon-name-part></tp:taxon-name></italic> sp. nov. Scale bars: 0.5 mm.</p></caption><graphic xmlns:xlink="http://www.w3.org/1999/xlink" xlink:href="zookeys-937-139-g006.jpg" position="float" orientation="portrait" xlink:type="simple" id="oo_416841.jpg"><uri content-type="original_file" xlink:type="simple">https://binary.pensoft.net/fig/416841</uri></graphic></fig></tp:treatment-sec><tp:treatment-sec><!--Section generated to contain objects referenced in tp:taxon-treatment.--><fig id="F13" position="float" orientation="portrait"><object-id xmlns:xlink="http://www.w3.org/1999/xlink" content-type="doi" xlink:type="simple">10.3897/zookeys.937.49794.figure13</object-id><object-id xmlns:xlink="http://www.w3.org/1999/xlink" content-type="arpha" xlink:type="simple">38B979DF-C288-5E19-855E-CBA898557DD9</object-id><label>Figure 13.</label><caption><p><italic><tp:taxon-name><tp:taxon-name-part taxon-name-part-type="genus" reg="Scaptodrosophila">Scaptodrosophila</tp:taxon-name-part> <tp:taxon-name-part taxon-name-part-type="species" reg="tanyrhina">tanyrhina</tp:taxon-name-part></tp:taxon-name></italic> sp. nov. ♂. <bold>A</bold> Epandrium, surstylus and cercus (posterior view) <bold>B</bold> epandrium, surstylus and cercus (lateral view) <bold>C</bold> hypandrium, aedeagus, aedeagal apodeme, paramere and gonopods (ventral view) <bold>D</bold> hypandrium, aedeagus, aedeagal apodeme, paramere and gonopods (lateral view) <bold>E</bold> oviscapt (lateral view). Scale bars: 0.1 mm.</p></caption><graphic xmlns:xlink="http://www.w3.org/1999/xlink" xlink:href="zookeys-937-139-g013.jpg" position="float" orientation="portrait" xlink:type="simple" id="oo_416848.jpg"><uri content-type="original_file" xlink:type="simple">https://binary.pensoft.net/fig/416848</uri></graphic></fig></tp:treatment-sec></tp:taxon-treatment>
